# Supplementary material for: Date palm transcriptome analysis provides new insights on changes in response to high salt stress of colonized roots with the endophytic fungus Piriformospora indica
Source: Front Plant Sci. 2024 Jul 31;15:1400215. doi: 10.3389/fpls.2024.1400215 (PMC11322345; doi:10.3389/fpls.2024.1400215)
Supplement: Supplementary file 2 [file DataSheet_1.zip]

Archive with 2 entries (2 files):
- Date_Palm_Submisson/GeneOntology&KEGGpathwayResults_04142023.xlsx
- Date_Palm_Submisson/STAT&DEresults_V2.xlsx
