# Supplementary material for: Date palm transcriptome analysis provides new insights on changes in response to high salt stress of colonized roots with the endophytic fungus Piriformospora indica
Source: Front Plant Sci. 2024 Jul 31;15:1400215. doi: 10.3389/fpls.2024.1400215 (PMC11322345; doi:10.3389/fpls.2024.1400215)
Supplement: Supplementary file 2 [file DataSheet_1.zip › Date_Palm_Submisson/GeneOntology&KEGGpathwayResults_04142023.xlsx]

## Sheet: SALT vs. CTRL
Gene Ontology: Biological Processes
GOBP_ID	GOBP_Term	Count	%	PValue	Fold Enrichment	Bonferroni	Benjamini	FDR	Genes
GO:0015979	photosynthesis	14	0.857318	0.00043668	2.33043	0.00913035	0.00917028	0.00917028	8890528, 8890539, 8890506, 8890529, 8890518, 8890604, 8890538, 8890502, 8890524, 8890525, 9405964, 8890482, 8890532, 8890541
GO:0019684	photosynthesis, light reaction	6	0.367422	0.0458352	2.55238	0.626671	0.481269	0.481269	8890513, 8890610, 8890577, 8890611, 8890512, 8890494
Gene Ontology: Cellular Components
GOCC_ID	GOCC_Term	Count	%	PValue	Fold Enrichment	Bonferroni	Benjamini	FDR	Genes
GO:0009535	chloroplast thylakoid membrane	33	2.02082	1.55103e-13	2.49057	2.48157e-12	2.48165e-12	2.48165e-12	8890517, 8890539, 8890537, 8890538, 8890513, 8890482, 8890542, 8890487, 8890488, 8890541, 8890486, 8890506, 8890528, 8890529, 9405965, 8890526, 8890604, 8890502, 8890568, 8890524, 8890525, 9405964, 8890577, 8890610, 8890512, 8890611, 8890575, 8890499, 8890576, 8890532, 8890571, 8890494, 8890572
GO:0016021	integral component of membrane	28	1.71464	8.92242e-05	1.64706	0.00142663	0.000713793	0.000713793	8890539, 8890537, 8890538, 8890482, 8890522, 8890542, 8890487, 8890488, 8890541, 8890506, 8890528, 8890529, 9405965, 8890526, 8890604, 8890502, 8890568, 8890524, 8890525, 9405964, 8890577, 8890610, 8890575, 8890499, 8890532, 8890571, 8890494, 8890572
GO:0009539	photosystem II reaction center	6	0.367422	0.0392774	2.66667	0.473294	0.209479	0.209479	8890482, 8890526, 8890538, 8890502, 8890524, 8890525
Gene Ontology: Molecular Functions
GOMF_ID	GOMF_Term	Count	%	PValue	Fold Enrichment	Bonferroni	Benjamini	FDR	Genes
GO:0048038	quinone binding	8	0.489896	0.00299337	3.13333	0.0805137	0.0587445	0.0587445	8890513, 8890568, 8890610, 8890577, 8890611, 8890512, 8890575, 8890576
GO:0045158	electron transporter, transferring electrons within cytochrome b6/f complex of photosystem II activity	6	0.367422	0.00419603	4.02857	0.111069	0.0587445	0.0587445	8890528, 8890529, 9405965, 8890542, 9405964, 8890541
GO:0008137	NADH dehydrogenase (ubiquinone) activity	8	0.489896	0.0815388	1.88	0.907593	0.761029	0.761029	8890513, 8890568, 8890610, 8890611, 8890512, 8890575, 8890576, 8890572
Kyoto Encyclopedia of Genes and Genomes: Pathways
KEGG_ID	KEGG_Pathway_Term	Count	%	PValue	Fold Enrichment	Bonferroni	Benjamini	FDR	Genes
pda01100	Metabolic pathways	236	14.4519	7.96861e-12	1.36827	8.36706e-10	8.36704e-10	7.64986e-10	103707598, 103710765, 103695843, 103695723, 103704760, 103724257, 103706024, 103709772, 103701019, 103706828, 103717392, 103721429, 103698670, 103713230, 103718003, 103717277, 103716756, 103717966, 103695731, 103707129, 103703440, 103697917, 103724244, 103709541, 103720320, 103723038, 103723715, 103701029, 103719901, 103715542, 103713482, 103719587, 103703095, 103704063, 103708669, 103723020, 103…
pda00195	Photosynthesis	26	1.59216	6.6882e-10	4.24098	7.02261e-08	3.5113e-08	3.21033e-08	8890517, 8890537, 103709811, 8890538, 8890482, 8890542, 8890487, 8890488, 8890541, 8890486, 103718003, 103718918, 103708158, 8890506, 8890529, 9405965, 8890526, 8890604, 8890502, 8890524, 8890525, 9405964, 103720245, 8890499, 8890532, 8890494
pda04075	Plant hormone signal transduction	40	2.44948	2.55352e-06	2.22065	0.000268084	8.93733e-05	8.17127e-05	103707277, 103716609, 103711410, 103714629, 103715679, 103712621, 103710942, 103722035, 103721042, 103720230, 103706364, 103720430, 103705815, 103701852, 103715631, 103715653, 103715652, 103715633, 103696392, 103713690, 103717994, 103711077, 103714122, 103715650, 103699533, 103715528, 103710278, 103696683, 103713665, 103709602, 103713666, 103722886, 103703209, 103722525, 103714951, 103717467, 103…
pda01110	Biosynthesis of secondary metabolites	124	7.59339	9.79602e-05	1.34841	0.0102336	0.00257145	0.00235104	103707598, 103710765, 103697626, 103704127, 103695723, 103704760, 103724257, 103697749, 103706024, 103709772, 103706828, 103701533, 103723569, 103696092, 103699243, 103716756, 103695731, 103717966, 103715824, 103710937, 103695457, 103704375, 103705463, 103722582, 103709541, 103720320, 103723715, 103720725, 103713001, 103719901, 103719587, 103717684, 103710102, 103708669, 103711437, 103705795, 103…
pda00940	Phenylpropanoid biosynthesis	22	1.34721	0.000157817	2.48633	0.0164355	0.00331416	0.00303009	103709214, 103696561, 103699862, 103708643, 103696562, 103706282, 103708669, 103707448, 103699039, 103705795, 103704375, 103701040, 103709772, 103702142, 103702813, 103720378, 103700907, 103720725, 103712196, 103696092, 103698472, 103719587
pda00630	Glyoxylate and dicarboxylate metabolism	16	0.979792	0.000261699	2.94365	0.0271078	0.00457973	0.00418719	103716926, 103716959, 8890518, 103698943, 103715867, 103695875, 103705751, 103702382, 103696913, 103701979, 103717392, 103706813, 103714530, 103710265, 103717112, 103718421
pda00710	Carbon fixation in photosynthetic organisms	15	0.918555	0.000858532	2.75967	0.0862375	0.012878	0.0117741	103704063, 103716826, 103710102, 8890518, 103698943, 103696512, 103710937, 103703981, 103706299, 103715182, 103724317, 103719901, 103714861, 103699110, 103717112
pda04626	Plant-pathogen interaction	29	1.77587	0.00142918	1.87282	0.13944	0.018758	0.0171502	103713516, 103714529, 103714629, 103714667, 103710827, 103722174, 103702246, 103709031, 103704560, 103720430, 103720078, 103706769, 103717612, 103720658, 103717611, 103713690, 103713665, 103695750, 103713666, 103702173, 103720782, 103701686, 103716159, 103712272, 103715049, 103715104, 103713664, 103715044, 103697690
pda01200	Carbon metabolism	35	2.14329	0.00182818	1.71979	0.174804	0.0213288	0.0195006	103704063, 103719919, 103716826, 103710102, 8890518, 103696512, 103697209, 103705751, 103702382, 103696913, 103701979, 103701533, 103708092, 103724317, 103698171, 103711196, 103714861, 103710265, 103715330, 103717112, 103718421, 103698943, 103717966, 103712118, 103715867, 103710937, 103695457, 103703981, 103706299, 103715182, 103718551, 103723038, 103714530, 103719901, 103699110
pda04016	MAPK signaling pathway - plant	20	1.22474	0.00466443	2.0028	0.387932	0.0489766	0.0447786	103714629, 103708546, 103713665, 103715679, 103709602, 103713666, 103709031, 103721042, 103709541, 103706364, 103720078, 103720430, 103703209, 103704404, 103720658, 103712272, 103715104, 103713664, 103713690, 103715463
pda00500	Starch and sucrose metabolism	19	1.1635	0.00637212	1.99086	0.488912	0.0608248	0.0556112	103711412, 103708478, 113462764, 103710765, 103695457, 103706024, 103708265, 103722582, 103716393, 103722247, 103724338, 103701745, 103720069, 103706802, 103715280, 103720307, 103710051, 103696273, 103717684
pda00480	Glutathione metabolism	16	0.979792	0.00930054	2.07503	0.625111	0.0813797	0.0744043	103706176, 103709646, 103716407, 103698501, 103695843, 103701047, 103703156, 103719091, 103703143, 103707284, 103697719, 103701040, 103724244, 103699172, 103718625, 103709917
pda00910	Nitrogen metabolism	8	0.489896	0.011412	3.16442	0.700354	0.092174	0.0842734	103716926, 103716959, 103703095, 103723038, 103706813, 103695875, 103698670, 103719435
pda01230	Biosynthesis of amino acids	28	1.71464	0.0356961	1.48167	0.977998	0.267721	0.244773	103719919, 103716826, 103696512, 103697209, 103704661, 103724257, 103696913, 103701533, 103698171, 103711196, 103714861, 103710265, 103718421, 103697041, 103716959, 103716833, 103712118, 103695875, 103697558, 103708398, 103715182, 103718551, 103706813, 103714530, 103719901, 103714256, 103699110, 103716376
pda00052	Galactose metabolism	8	0.489896	0.0392966	2.4819	0.985145	0.275076	0.251498	103722267, 103701533, 103701029, 103695457, 103719535, 103697917, 103703782, 103714197
pda00270	Cysteine and methionine metabolism	14	0.857318	0.0681523	1.69091	0.999396	0.44725	0.408914	103710610, 103719919, 103702094, 103698943, 103712118, 103696915, 103717175, 103720320, 103718551, 103722414, 103720711, 103711196, 103699172, 103716376

## Sheet: FUNGUS vs. CTRL
Gene Ontology: Biological Processes
GOBP_ID	GOBP_Term	Count	%	PValue	Fold Enrichment	Bonferroni	Benjamini	FDR	Genes
GO:0045493	xylan catabolic process	3	0.164835	0.00199957	26.8	0.00598673	0.00599871	0.00599871	103713685, 103706159, 103712267
Gene Ontology: Molecular Functions
GOMF_ID	GOMF_Term	Count	%	PValue	Fold Enrichment	Bonferroni	Benjamini	FDR	Genes
GO:0004553	hydrolase activity, hydrolyzing O-glycosyl compounds	3	0.164835	0.000907481	35.25	0.00271997	0.00136122	0.00136122	103713685, 103706159, 103712267
GO:0047862	diisopropyl-fluorophosphatase activity	3	0.164835	0.000907481	35.25	0.00271997	0.00136122	0.00136122	103713685, 103706159, 103712267
Kyoto Encyclopedia of Genes and Genomes: Pathways
KEGG_ID	KEGG_Pathway_Term	Count	%	PValue	Fold Enrichment	Bonferroni	Benjamini	FDR	Genes
pda00940	Phenylpropanoid biosynthesis	36	1.97802	1.15752e-12	3.97218	1.16909e-10	1.1691e-10	1.08807e-10	103709357, 103709214, 103706282, 103714248, 103713710, 103718926, 103703950, 103703530, 103705279, 103706246, 103709772, 103708486, 103700349, 103718264, 103702105, 103721424, 103696092, 103715351, 103713131, 103697378, 103707448, 103706414, 103696304, 103706116, 103710758, 103721590, 103704375, 103696429, 103704079, 103703483, 103702813, 103722765, 103708914, 103712196, 103719587, 103699273
pda04075	Plant hormone signal transduction	46	2.52747	1.05592e-08	2.49326	1.06648e-06	5.33242e-07	4.96284e-07	103715679, 103712621, 103717738, 103722035, 103705110, 103722599, 103714082, 103720430, 103714083, 103704826, 103701258, 103714081, 103721008, 103715631, 103708705, 103715531, 103715652, 103717019, 103700908, 103696392, 103713690, 103720717, 103714121, 103711153, 103714122, 103715650, 103713207, 103699533, 103710774, 103708279, 103715528, 103710278, 103713666, 103712412, 103721072, 103704533, 103…
pda01110	Biosynthesis of secondary metabolites	140	7.69231	6.70725e-08	1.48634	6.7743e-06	2.25811e-06	2.1016e-06	103696132, 103707598, 103718926, 103698830, 103718648, 103703950, 103704127, 103695723, 103697749, 103709410, 103709772, 103719573, 103706828, 103702105, 103721424, 103722756, 103696092, 103715011, 103717796, 103718641, 103695691, 103711747, 103717209, 103716756, 103717967, 103721490, 103696304, 103698208, 103704375, 103696429, 103722582, 103718012, 103720320, 103700975, 103721016, 103715020, 103…
pda01100	Metabolic pathways	220	12.0879	3.39655e-06	1.2453	0.000342994	8.5763e-05	7.9819e-05	103707598, 103708688, 103708689, 103718926, 103712941, 103703673, 103695723, 103700282, 103709410, 103709772, 103701019, 103719573, 103706828, 103702105, 103721424, 103722756, 103718003, 103718817, 103716756, 103712710, 103717967, 103698208, 103724244, 103696706, 103718012, 103720320, 103700975, 103720685, 103701029, 103720326, 103715542, 103713482, 103719587, 103717045, 103715513, 103709877, 103…
pda00941	Flavonoid biosynthesis	16	0.879121	4.87248e-06	4.05177	0.000492	9.8424e-05	9.16026e-05	103696132, 103706282, 103698502, 103697378, 103707448, 103700891, 103708250, 103698208, 103706246, 103696959, 103719265, 103720326, 103710250, 103708914, 103697163, 103713131
pda03030	DNA replication	12	0.659341	0.000180812	3.86184	0.0180979	0.00304368	0.00283273	103708894, 103702526, 103722413, 103709301, 103710366, 103721217, 103703653, 103708618, 103704377, 103720627, 103704076, 103719443
pda00480	Glutathione metabolism	19	1.04396	0.000753259	2.40574	0.0732837	0.0108685	0.0101152	103699852, 103697453, 103699863, 103708688, 103708689, 103716407, 103723180, 103698501, 103701451, 103695438, 103703156, 103719091, 103696108, 103699846, 103697719, 103724244, 103715262, 103700911, 103709917
pda00999	Biosynthesis of various plant secondary metabolites	10	0.549451	0.000975903	3.76765	0.0939079	0.0123208	0.0114669	103700975, 103697047, 113462764, 103698830, 103707602, 103707603, 103701045, 103722979, 103715011, 103704299
pda00500	Starch and sucrose metabolism	21	1.15385	0.00156198	2.14831	0.146051	0.0175289	0.016314	103697013, 103695691, 103711412, 103705161, 103717209, 113462764, 103722582, 103696706, 103702362, 103703065, 103722247, 103724338, 103722941, 103720069, 103702964, 103723426, 103706802, 103704338, 103722979, 103714983, 103721718
pda00910	Nitrogen metabolism	8	0.43956	0.0129225	3.08947	0.731171	0.130517	0.121472	103704616, 103706813, 103701986, 103701116, 103695875, 103696931, 103719435, 103717870
pda02010	ABC transporters	12	0.659341	0.0142943	2.2885	0.766399	0.131248	0.122151	103718385, 103699278, 103704182, 103707665, 103709922, 103696113, 103707953, 103710876, 103703336, 103700677, 103711178, 103721916
pda00945	Stilbenoid, diarylheptanoid and gingerol biosynthesis	6	0.32967	0.0198424	3.70737	0.867905	0.167007	0.155432	103706282, 103707448, 103697378, 103708914, 103706246, 103713131
pda00520	Amino sugar and nucleotide sugar metabolism	19	1.04396	0.0226633	1.74702	0.901266	0.176076	0.163873	103714703, 103712614, 103696221, 103710614, 103723070, 103723020, 103705006, 103704127, 103696667, 103709251, 103723078, 103702362, 103718012, 103720246, 103703469, 103715542, 103714983, 103717045, 103715375
pda04626	Plant-pathogen interaction	25	1.37363	0.0257084	1.57626	0.927958	0.185468	0.172614	103713218, 103713856, 103712469, 103702246, 103720195, 103720430, 103720078, 103702967, 103717612, 103717611, 103715132, 103713690, 103696783, 103713720, 103713885, 103695750, 103713666, 103702173, 103720782, 103715020, 103712270, 103712272, 103715049, 103713664, 103715044
pda04016	MAPK signaling pathway - plant	17	0.934066	0.047687	1.66206	0.99281	0.321092	0.298838	103710774, 103698563, 103715679, 103713666, 103723070, 103712469, 103705522, 103723078, 103704693, 103720078, 103720430, 103702967, 103712270, 103704912, 103712272, 103713664, 103713690
pda04145	Phagosome	14	0.769231	0.0528556	1.75824	0.99585	0.333651	0.310527	103703382, 103717748, 103707625, 103697236, 103706259, 103705554, 103700964, 103722637, 103706847, 103705714, 103705349, 103720634, 103698491, 103713261
pda00270	Cysteine and methionine metabolism	14	0.769231	0.0790683	1.65086	0.999756	0.469759	0.437201	103703073, 103710610, 103698830, 103712941, 103712118, 103701045, 103723001, 103696915, 103700975, 103720320, 103720685, 103702049, 103722414, 103716281

## Sheet: FUNGUS + SALT vs. CTRL
Kyoto Encyclopedia of Genes and Genomes: Pathways
KEGG_ID	KEGG_Pathway_Term	Count	%	PValue	Fold Enrichment	Bonferroni	Benjamini	FDR	Genes
pda00940	Phenylpropanoid biosynthesis	49	1.64928	1.21623e-17	3.95096	1.39866e-15	1.39866e-15	1.30136e-15	103709214, 103708643, 103714248, 103713710, 103718926, 103710206, 103697664, 103703950, 103702101, 103702103, 103720378, 103702105, 103721948, 103708927, 103696092, 103698472, 103712513, 103703483, 103720725, 103712196, 103707849, 108511375, 103719587, 103709357, 103708669, 103719518, 103701551, 103705798, 103705279, 103701552, 103710428, 103703770, 103718264, 103701038, 103700907, 103717698, 103…
pda01100	Metabolic pathways	311	10.4679	1.62929e-10	1.28645	1.87368e-08	8.33658e-09	7.75665e-09	103707234, 103699520, 103708689, 103718926, 103710765, 103697467, 103703554, 103702101, 103701014, 103703673, 103702103, 103695723, 103706389, 103700282, 103709410, 103709894, 103701019, 103706828, 103702105, 103717392, 103704527, 103722877, 103721429, 103715894, 103718003, 103717277, 103696144, 103717729, 103696389, 103698206, 103695731, 103717967, 103697917, 103719342, 103706838, 103722747, 103…
pda01110	Biosynthesis of secondary metabolites	191	6.42881	2.17476e-10	1.48185	2.50097e-08	8.33658e-09	7.75665e-09	103710488, 103699520, 103718926, 103698676, 103710765, 103701771, 103703554, 103702101, 103703950, 103701014, 103702103, 103695723, 103706786, 103697749, 103709410, 103723441, 103706828, 103702105, 103704527, 103722877, 103717315, 103721948, 103696092, 103715011, 103695691, 103696389, 103715821, 103695731, 103717967, 103710936, 103705463, 103722582, 103722583, 103723314, 103721016, 103716593, 103…
pda04075	Plant hormone signal transduction	56	1.88489	1.21221e-08	2.21808	1.39404e-06	3.48509e-07	3.24265e-07	103722035, 103706386, 103714083, 103705815, 103701258, 103701852, 103714081, 103715653, 103715652, 103712188, 103714121, 103696690, 103714122, 103711175, 103715650, 103699533, 103710774, 103713843, 103704533, 103711946, 103705981, 103705980, 103704693, 103703209, 103712270, 103721655, 103705107, 103712272, 103716872, 103716609, 103714909, 103721042, 103720230, 103705110, 103706364, 103701515, 103…
pda00196	Photosynthesis - antenna proteins	12	0.403904	1.17525e-06	5.88963	0.000135145	2.70309e-05	2.51504e-05	103719342, 103703409, 103716384, 103707885, 103715849, 103714976, 103721926, 103719712, 103718458, 103703341, 103714770, 103701619
pda04626	Plant-pathogen interaction	45	1.51464	3.02037e-06	2.07339	0.000347282	5.78903e-05	5.38632e-05	103713218, 103713516, 103710586, 103708569, 103712600, 103708281, 103722174, 103702246, 113463478, 103720195, 103704043, 103720594, 103721264, 103720430, 103720078, 103701814, 103702967, 103706769, 103717612, 103708803, 103720658, 103715132, 103713690, 103697992, 103696783, 103713665, 103713885, 103713666, 103695752, 103702173, 103706818, 103715020, 103722686, 103712270, 103722923, 103701686, 103…
pda04016	MAPK signaling pathway - plant	29	0.976102	0.000249123	2.07193	0.0282461	0.00409273	0.00380802	103698894, 103708546, 103712600, 103717538, 103708281, 103721042, 103706364, 103720430, 103720078, 103702967, 103705516, 103720658, 103713690, 103697992, 103710774, 103698563, 103713665, 103713666, 103723070, 103704693, 103723078, 103716593, 103703209, 103712270, 103712595, 103712272, 103715104, 103713664, 103705809
pda02010	ABC transporters	17	0.572198	0.00164093	2.36918	0.1721	0.0235884	0.0219475	103716937, 103713658, 103699278, 103709922, 103708206, 103707953, 103714888, 103718385, 103701308, 103722812, 103703336, 103700677, 103710093, 103717446, 103721916, 103718564, 103717750
pda00480	Glutathione metabolism	22	0.740491	0.00210973	2.03562	0.215631	0.0269577	0.0250824	103697453, 103706176, 103697454, 103710432, 103697457, 103708689, 103709646, 103697455, 103716407, 103698501, 103695438, 103701047, 103703156, 103719091, 103699846, 103697719, 103701040, 103723314, 103715262, 103719241, 103721798, 103709917
pda00073	Cutin, suberine and wax biosynthesis	9	0.302928	0.00448184	3.2773	0.403437	0.0515412	0.0479557	103698224, 103717729, 103707337, 103711959, 103704048, 103717466, 103717433, 103708111, 103715420
pda00062	Fatty acid elongation	8	0.26927	0.0163695	2.91315	0.850143	0.171136	0.159231	103715020, 103722923, 103708803, 113463478, 103715049, 103715044, 103704043, 103720594
pda00500	Starch and sucrose metabolism	22	0.740491	0.0240186	1.64468	0.938937	0.230178	0.214166	103695691, 103710488, 113462764, 103716976, 103702190, 103710765, 103709692, 103708265, 103722582, 103722583, 103722247, 103701745, 103720069, 103702434, 103715280, 103714587, 103714455, 103719148, 103711265, 103715563, 103697084, 103717684
pda00071	Fatty acid degradation	11	0.370246	0.0437607	2.00279	0.994177	0.387114	0.360185	103701019, 103717737, 103713788, 103722920, 103717967, 103702972, 103696711, 103704048, 103709342, 103722485, 103696927
pda00904	Diterpenoid biosynthesis	7	0.235611	0.0582088	2.46935	0.998989	0.478144	0.444882	103704193, 103714070, 103722282, 103721482, 103698066, 103698242, 103697749
pda00592	alpha-Linolenic acid metabolism	11	0.370246	0.068256	1.85333	0.999705	0.523296	0.486893	103719871, 103714428, 103705383, 103709403, 103698112, 103717737, 103713788, 103698676, 103701853, 103714427, 103696449
pda00100	Steroid biosynthesis	9	0.302928	0.0768795	1.99208	0.999899	0.54563	0.507673	103712977, 103714140, 103717097, 103718827, 103717656, 103716148, 103717657, 103697536, 103697889
pda00905	Brassinosteroid biosynthesis	5	0.168294	0.0806584	2.97065	0.999937	0.54563	0.507673	103712873, 103704238, 103722877, 103705448, 103697967
pda00941	Flavonoid biosynthesis	10	0.336587	0.0859293	1.85057	0.999967	0.548993	0.510802	103720741, 103710206, 103712379, 103706219, 103712513, 103701551, 103700891, 103721160, 103706786, 103701552

## Sheet: SALT vs. CTRL No.S3
Gene Ontology: Biological Processes
GOBP_ID	GOBP_Term	Count	%	PValue	Fold Enrichment	Bonferroni	Benjamini	FDR	Genes
GO:0015979	photosynthesis	18	0.604433	0.000205685	1.97867	0.00553867	0.0055535	0.0055535	8890528, 8890539, 8890506, 8890529, 8890507, 8890518, 8890538, 8890502, 9405978, 8890524, 8890525, 8890482, 8890493, 8890532, 8890573, 8890540, 8890541, 8890483
GO:0009767	photosynthetic electron transport chain	5	0.167898	0.074278	2.5283	0.875555	0.536604	0.536604	9405965, 8890526, 8890527, 8890500, 8890542
GO:0019684	photosynthesis, light reaction	7	0.235057	0.0792778	1.96646	0.892484	0.536604	0.536604	8890513, 8890514, 8890610, 8890577, 8890611, 8890512, 8890494
GO:0018298	protein-chromophore linkage	6	0.201478	0.0794969	2.16712	0.893173	0.536604	0.536604	8890506, 8890507, 8890537, 8890500, 8890597, 8890499
Gene Ontology: Cellular Components
GOCC_ID	GOCC_Term	Count	%	PValue	Fold Enrichment	Bonferroni	Benjamini	FDR	Genes
GO:0009535	chloroplast thylakoid membrane	43	1.44392	3.46258e-17	2.3012	7.27141e-16	7.27141e-16	6.5789e-16	8890517, 8890539, 8890537, 8890516, 8890538, 9405978, 8890513, 8890514, 8890482, 8890500, 8890600, 8890542, 8890487, 8890488, 8890540, 8890541, 8890486, 8890483, 8890506, 8890528, 8890507, 8890529, 9405965, 8890526, 8890527, 8890502, 8890568, 8890524, 8890525, 8890493, 8890577, 8890610, 8890512, 8890611, 8890575, 8890597, 8890499, 8890576, 8890532, 8890573, 8890571, 8890494, 8890572
GO:0016021	integral component of membrane	35	1.17529	0.000356123	1.45989	0.00745201	0.00373929	0.00338317	8890539, 8890537, 8890538, 9405978, 8890514, 8890482, 8890500, 8890600, 8890542, 8890487, 8890488, 8890540, 8890541, 8890483, 8890506, 8890528, 8890507, 8890529, 9405965, 8890526, 8890527, 8890502, 8890568, 8890524, 8890525, 8890493, 8890577, 8890610, 8890575, 8890597, 8890499, 8890532, 8890571, 8890494, 8890572
GO:0009539	photosystem II reaction center	9	0.302216	0.000934969	2.83636	0.0194519	0.00654478	0.00592147	8890482, 8890526, 8890527, 8890538, 8890502, 9405978, 8890524, 8890525, 8890483
GO:0009523	photosystem II	7	0.235057	0.0209893	2.48182	0.359475	0.110194	0.0996993	8890537, 8890524, 8890500, 8890597, 8890499, 8890540, 8890494
GO:0009507	chloroplast	31	1.04097	0.0952219	1.18821	0.877712	0.399932	0.361843	8890517, 8890518, 8890537, 8890516, 9405977, 9405978, 8890482, 8890500, 8890544, 8890600, 8890487, 8890486, 8890483, 8890509, 8890506, 8890605, 8890507, 8890505, 8890502, 8890569, 8890493, 8890577, 8890533, 8890578, 8890512, 8890534, 8890576, 8890571, 8890593, 8890572, 8890594
Gene Ontology: Molecular Functions
GOMF_ID	GOMF_Term	Count	%	PValue	Fold Enrichment	Bonferroni	Benjamini	FDR	Genes
GO:0048038	quinone binding	9	0.302216	0.0125871	2.25	0.358114	0.273224	0.273224	8890513, 8890568, 8890514, 8890610, 8890577, 8890611, 8890512, 8890575, 8890576
GO:0045156	electron transporter, transferring electrons within the cyclic electron transport pathway of photosynthesis activity	6	0.201478	0.0373795	2.57143	0.736411	0.273224	0.273224	9405965, 8890537, 8890500, 8890597, 8890542, 8890499
GO:0016168	chlorophyll binding	6	0.201478	0.0373795	2.57143	0.736411	0.273224	0.273224	8890506, 8890507, 8890537, 8890500, 8890597, 8890499
GO:0045158	electron transporter, transferring electrons within cytochrome b6/f complex of photosystem II activity	6	0.201478	0.0373795	2.57143	0.736411	0.273224	0.273224	8890493, 8890528, 8890529, 9405965, 8890542, 8890541
GO:0051539	4 iron, 4 sulfur cluster binding	5	0.167898	0.039032	3	0.751794	0.273224	0.273224	8890506, 8890507, 8890513, 8890576, 8890573
Kyoto Encyclopedia of Genes and Genomes: Pathways
KEGG_ID	KEGG_Pathway_Term	Count	%	PValue	Fold Enrichment	Bonferroni	Benjamini	FDR	Genes
pda00195	Photosynthesis	61	2.04835	1.54726e-33	5.5762	1.84124e-31	1.84124e-31	1.68652e-31	8890517, 8890516, 103711977, 103709811, 103706861, 103709971, 103709970, 103702824, 8890482, 103721347, 103716380, 8890600, 8890487, 8890488, 8890486, 8890483, 103718003, 103697036, 8890506, 8890507, 103706150, 8890502, 103703121, 103724125, 103720245, 103702676, 103721578, 103712192, 103704536, 103717920, 8890597, 103715263, 103696312, 8890537, 8890538, 9405978, 103705634, 103709474, 8890500, 88…
pda01100	Metabolic pathways	426	14.3049	6.78066e-23	1.38416	8.06898e-21	4.03449e-21	3.69546e-21	103717958, 103703554, 103695843, 103695966, 103703673, 103695723, 103701371, 103704760, 103701019, 103706828, 103699080, 103715894, 103716756, 103717966, 103695731, 103703440, 103724125, 103697917, 103723038, 103701029, 103704536, 103719901, 103715542, 103714455, 103713482, 103713120, 103723020, 103723389, 103706802, 103709083, 103706801, 103713452, 103710185, 103716739, 103718918, 103714798, 103…
pda00196	Photosynthesis - antenna proteins	19	0.638012	1.33803e-13	7.32497	1.592e-11	5.3075e-12	4.86149e-12	103712505, 103707885, 103715849, 103714976, 103721060, 103703341, 103719342, 103703409, 103716384, 103702942, 103720831, 103714751, 103721926, 103719712, 103718458, 103718326, 103699375, 103714770, 103701619
pda01110	Biosynthesis of secondary metabolites	219	7.35393	2.84282e-07	1.33463	3.38289e-05	8.45738e-06	7.74667e-06	103706384, 103699520, 103707598, 103717958, 103710765, 103703554, 103695966, 103695723, 103704760, 103701371, 103709410, 103706024, 103709772, 103706828, 103722877, 103720219, 103716066, 103716756, 103717966, 103695731, 103697115, 103723715, 103713001, 103719901, 103714455, 103719587, 103713120, 103697243, 103708669, 103705279, 103723389, 103706802, 103696273, 103710185, 103704193, 103709403, 103…
pda00630	Glyoxylate and dicarboxylate metabolism	28	0.940228	3.62186e-07	2.88695	4.30992e-05	8.62001e-06	7.89564e-06	103716926, 103706384, 8890518, 103712908, 103705751, 103702382, 103723389, 103701979, 103699080, 103717392, 103720219, 103710265, 103717112, 103718421, 103716959, 103712858, 103698943, 103715867, 103695875, 103706873, 103705586, 103701327, 103717660, 103722325, 103714030, 103706813, 103714530, 103721738
pda00940	Phenylpropanoid biosynthesis	35	1.17529	8.57799e-06	2.21677	0.00102026	0.00017013	0.000155834	103709214, 103699862, 103708643, 103714248, 103710206, 103708669, 103697664, 103719518, 103701551, 103705798, 103695702, 103705279, 103701552, 103705795, 103702142, 103709772, 103700349, 103703617, 103720378, 103700907, 103721948, 103696092, 103698472, 103696561, 103696562, 103707448, 103711965, 103701040, 103704079, 103702813, 103702778, 103720725, 103712196, 103719587, 103718596
pda00710	Carbon fixation in photosynthetic organisms	25	0.83949	1.58211e-05	2.57764	0.00188095	0.000268958	0.000246357	103704063, 103716826, 103710102, 8890518, 103696512, 103712908, 103701278, 103708340, 103703210, 103720990, 103722531, 103724317, 103714861, 103717112, 103695496, 103698943, 103710937, 103703981, 103706299, 103721353, 103715182, 103717660, 103719901, 103699110, 103712351
pda01200	Carbon metabolism	62	2.08193	2.07724e-05	1.70732	0.00246889	0.00030899	0.000283025	103706384, 103716826, 8890518, 103712908, 103701371, 103702382, 103701979, 103701533, 103708092, 103720219, 103715330, 103717112, 103713725, 103695496, 103717966, 103715867, 103712118, 103705348, 103710937, 103695457, 103706873, 103705586, 103723314, 103715182, 103723038, 103714530, 103719901, 103721738, 103721817, 103712351, 103704063, 103719919, 103710102, 103696512, 103707932, 103697209, 10370…
pda04075	Plant hormone signal transduction	56	1.88046	3.1333e-05	1.7423	0.00372174	0.000414292	0.000379477	103707277, 103712621, 103714723, 103711815, 103722035, 103705815, 103701258, 103701852, 103715653, 103715652, 103712188, 103714122, 103715650, 103699533, 103708499, 113463120, 103705981, 103705980, 103708332, 103704693, 103703209, 103712270, 103716755, 103712272, 103720726, 103715463, 103716609, 103711311, 103714629, 103715679, 103710942, 103696437, 103721042, 103720230, 103706364, 103720430, 103…
pda00500	Starch and sucrose metabolism	32	1.07455	0.000578888	1.87911	0.0665871	0.00688877	0.00630988	103710588, 103707894, 103711412, 113462764, 103710765, 103706024, 103708265, 103724338, 103702964, 103706802, 103714587, 103697084, 103696273, 103708478, 103717209, 103716976, 103702794, 103695457, 103704794, 103722582, 103722583, 103716393, 103722247, 103701745, 103720069, 103715280, 103720307, 103710051, 103714455, 103715563, 103713120, 103717684
pda00480	Glutathione metabolism	26	0.873069	0.00197037	1.8897	0.209196	0.0213158	0.0195246	103716407, 103723180, 103695843, 103703156, 103699846, 103718625, 103709917, 103699852, 103698564, 103716739, 103706176, 103697457, 103709646, 103719946, 103698501, 103701047, 103719091, 103695438, 103706699, 103703143, 103697719, 103701040, 103723314, 103715262, 103699172, 103708739
pda00260	Glycine, serine and threonine metabolism	17	0.570853	0.00714634	2.03703	0.574065	0.0708679	0.0649126	103719919, 103706384, 103702094, 103712858, 103716833, 103702015, 103705586, 103701327, 103717660, 103723389, 103714030, 103720219, 103721738, 103714115, 103714394, 103716066, 103710185
pda04016	MAPK signaling pathway - plant	29	0.973808	0.00940751	1.6275	0.67528	0.0861149	0.0788784	103714629, 103708546, 103715679, 103708281, 103696437, 103711815, 103709031, 103721042, 103706364, 103720430, 103720078, 103704404, 103720658, 103713690, 103717496, 103713665, 103709602, 103713666, 103706873, 103708332, 103704693, 103703209, 103712270, 103712595, 103716755, 103712272, 103715104, 103713664, 103715463
pda00052	Galactose metabolism	12	0.402955	0.0240502	2.08637	0.944809	0.204427	0.187248	103722267, 103709523, 103714798, 103701533, 103701029, 103723459, 103702794, 103695457, 103719535, 103697917, 103703782, 103714197
pda00910	Nitrogen metabolism	10	0.335796	0.0306281	2.21677	0.975319	0.242983	0.222564	103716926, 103716959, 103703095, 103723038, 103699080, 103706813, 103695875, 103698670, 103710540, 103719435
pda00999	Biosynthesis of various plant secondary metabolites	10	0.335796	0.0354739	2.1627	0.986405	0.263837	0.241666	103697047, 103724303, 113462764, 103707603, 103697626, 103697428, 103714455, 103704353, 103704299, 103708265
pda00970	Aminoacyl-tRNA biosynthesis	20	0.671592	0.0434058	1.58341	0.994911	0.303841	0.278308	8890607, 103711566, 8890603, 8890515, 9405976, 8890615, 8890613, 8890558, 9405968, 9405973, 8890580, 103720894, 8890599, 8890566, 8890511, 8890562, 8890496, 8890497, 8890585, 8890495
pda00905	Brassinosteroid biosynthesis	6	0.201478	0.0543182	2.80013	0.998701	0.327481	0.299962	103707598, 103712873, 103707601, 103704238, 103722877, 103697967
pda04626	Plant-pathogen interaction	37	1.24244	0.0549788	1.33911	0.998805	0.327481	0.299962	103713516, 103714529, 103714629, 103714667, 103697346, 103710827, 103708281, 103722174, 103702246, 103709031, 103704043, 103711917, 103720430, 103720078, 103706769, 103717612, 103720658, 103717611, 103713690, 103716817, 103713665, 103695750, 103713666, 103702173, 103720782, 103722686, 103712270, 103722923, 103701686, 103700159, 103716159, 103712595, 103712272, 103715049, 103715104, 103713664, 103…
pda00100	Steroid biosynthesis	11	0.369375	0.0550389	1.91251	0.998814	0.327481	0.299962	103712977, 103717097, 103716756, 103711437, 103717656, 103716148, 103717657, 103697536, 103718851, 103703828, 103715683
pda02010	ABC transporters	15	0.503694	0.0665787	1.64205	0.999725	0.372514	0.34121	103716937, 103704182, 103697782, 103709922, 103708206, 103696113, 103707953, 103708769, 103718385, 103701308, 103717193, 103700677, 103710093, 103717446, 103717750
pda00250	Alanine, aspartate and glutamate metabolism	12	0.402955	0.0688681	1.77341	0.999795	0.372514	0.34121	103716959, 103717660, 103723389, 103723038, 103702094, 103712109, 103699080, 103706813, 103714861, 103695875, 103714394, 103709410
pda00460	Cyanoamino acid metabolism	7	0.235057	0.0871559	2.21677	0.999981	0.443528	0.406257	103701327, 103715262, 103712109, 113462764, 103714455, 103721738, 103708265
pda00030	Pentose phosphate pathway	13	0.436535	0.089451	1.64674	0.999986	0.443528	0.406257	103716826, 103710102, 103702794, 103697209, 103701278, 103704312, 103703210, 103721353, 103723314, 103722531, 103701533, 103719901, 103698171
