# Supplementary material for: Date palm transcriptome analysis provides new insights on changes in response to high salt stress of colonized roots with the endophytic fungus Piriformospora indica
Source: Front Plant Sci. 2024 Jul 31;15:1400215. doi: 10.3389/fpls.2024.1400215 (PMC11322345; doi:10.3389/fpls.2024.1400215)
Supplement: Supplementary file 2 [file DataSheet_1.zip › Date_Palm_Submisson/STAT&DEresults_V2.xlsx]

## Sheet: STAT
Table 1: Number of sequenced read aligned (read count) uniquely to different genomic features														Table 2: No of genomic features covered by at least one sequenced read.
Genomic features	C1	C2	C3	F1	F2	F3	FS1	FS2	FS3	S1	S2	S3		Genomic features	C1	C2	C3	F1	F2	F3	FS1	FS2	FS3	S1	S2	S3
protein_coding	32819883	26422215	34027681	21471361	21778694	22269675	25534174	25392187	24824126	21771753	23352849	27561051		protein_coding	21735	22006	21510	22421	22453	22409	21550	21678	21779	22235	22269	21171		Sample	Condition	Description		Analysis	DE genes	Up-regulated	Down-regulated
lncRNA	743320	664307	670686	429105	478889	452573	523430	539854	507632	487882	525458	545033		lncRNA	1727	1739	1675	1740	1727	1744	1662	1673	1686	1747	1741	1584		C1	Control	Untreated control		Salt vs. CTRL	1733	824	909
rRNA	355715	365301	503783	251140	194822	194624	325184	374327	321653	356979	373199	554691		pseudogene	672	673	651	697	679	693	661	669	683	717	697	634		C2	Control	Untreated control		Salt vs. CTRL No.S3	3191	1225	1966
pseudogene	275112	252539	270209	181237	180105	183318	215039	216970	209442	208105	223895	251908		snoRNA	339	348	326	334	328	334	322	328	329	358	355	308		C3	Control	Untreated control		Fungus vs. CTRL	1916	1335	581
snoRNA	55775	54733	55529	11873	10694	11596	16760	18779	19069	29000	20239	100463		tRNA	100	91	96	84	91	84	79	80	87	81	88	76		S1	Salt	Induce stress with high salt content		Fungus+Salt vs. CTRL	3187	994	2193
tRNA	40157	21463	52576	23076	18894	23248	19077	19702	18965	10957	9403	32130		snRNA	59	63	57	54	52	51	50	55	56	62	55	60		S2	Salt	Induce stress with high salt content
snRNA	28220	24836	22783	3671	3278	3465	5426	8089	8300	9563	5688	58747		misc_RNA	21	21	21	20	21	21	20	21	21	20	21	20		S3	Salt	Induce stress with high salt content
transcribed_pseudogene	19784	17331	19675	13562	15155	14535	15629	15371	15185	13233	14050	16264		rRNA	19	21	20	21	23	18	22	19	21	23	23	18		F1	Fungal	Infected with fungai
misc_RNA	16907	14949	15713	10375	10094	9579	10406	10513	9874	9303	10024	15349		transcribed_pseudogene	9	9	9	9	9	9	9	9	9	9	9	9		F2	Fungal	Infected with fungai
																												F3	Fungal	Infected with fungai
																												FS1	Fungal+Salt	plan stressed with both salt and fungal infection
																												FS2	Fungal+Salt	plan stressed with both salt and fungal infection
																												FS3	Fungal+Salt	plan stressed with both salt and fungal infection

## Sheet: Annotation
Entrez_Gene_ID	Type	Gene_Symbol	Protein_ID	Product
103695437	lncRNA	LOC103695437	.	uncharacterized LOC103695437
103705662	protein_coding	LOC103705662	XP_008791435.1	G-type lectin S-receptor-like serine/threonine-protein kinase SD2-5
103713754	protein_coding	LOC103713754	XP_008802713.1	probable WRKY transcription factor 65
103721690	protein_coding	LOC103721690	XP_026658095.1; XP_008774989.1; XP_008780886.1	WD repeat-containing protein 53
103701368	protein_coding	LOC103701368	XP_008783514.1; XP_026658165.1; XP_008782750.1; XP_008782003.1; XP_008785038.1; XP_008785803.1; XP_008784281.1	SAP-like protein BP-73
108511101	tRNA	TRNAE-CUC	.	tRNA-Glu
103704876	protein_coding	LOC103704876	XP_008786958.1	60S ribosomal protein L11-like
103705663	protein_coding	LOC103705663	XP_008788071.1; XP_008788817.1	E3 ubiquitin-protein ligase MARCH11-like
103707010	protein_coding	LOC103707010	XP_008789927.1	aspartate aminotransferase, mitochondrial
103707809	protein_coding	LOC103707809	XP_026658115.1	pentatricopeptide repeat-containing protein At5g16860-like
103708598	protein_coding	LOC103708598	XP_008792202.1	probable LRR receptor-like serine/threonine-protein kinase At5g45780
103709954	protein_coding	LOC103709954	XP_008794094.1	shaggy-related protein kinase eta
103710758	protein_coding	LOC103710758	XP_008795235.1; XP_008796349.2	peroxidase P7-like
103712382	protein_coding	LOC103712382	XP_026658516.1; XP_008797475.1	50S ribosomal protein L1
103713755	protein_coding	LOC103713755	XP_008799362.2	O-fucosyltransferase 8
103714588	protein_coding	LOC103714588	XP_008800504.1	mitochondrial dicarboxylate/tricarboxylate transporter DTC-like
103701183	protein_coding	LOC103701183	XP_008781381.1	calmodulin-binding receptor kinase CaMRLK
103717833	protein_coding	LOC103717833	XP_008804961.1	CBL-interacting serine/threonine-protein kinase 12-like
103717293	lncRNA	LOC103717293	.	uncharacterized LOC103717293
103715405	protein_coding	LOC103715405	XP_008801610.2	CBL-interacting protein kinase 5
103719134	pseudogene	LOC103719134	.	.
103701192	protein_coding	LOC103701192	XP_008781391.1	tubby-like F-box protein 1
103719887	protein_coding	LOC103719887	XP_008807965.1	multiprotein-bridging factor 1b
103720652	protein_coding	LOC103720652	XP_008809087.1; XP_026658756.1	uncharacterized LOC103720652
103701201	protein_coding	LOC103701201	XP_026662579.1; XP_008781403.3	two-component response regulator ARR10
103722237	protein_coding	LOC103722237	XP_008811312.1	peptide-N4-(N-acetyl-beta-glucosaminyl)asparagine amidase A-like
103723039	protein_coding	LOC103723039	XP_008812427.2	F-box/LRR-repeat MAX2 homolog A-like
103723853	protein_coding	LOC103723853	XP_008813497.1	peroxisome biogenesis protein 7
103695719	protein_coding	LOC103695719	XP_008776406.1	trihelix transcription factor ASIL2-like
103701209	protein_coding	LOC103701209	XP_026658131.1	SCAR-like protein 2
103697083	protein_coding	LOC103697083	XP_008777420.1	14-3-3-like protein D
108511105	tRNA	TRNAT-UGU	.	tRNA-Thr
103697914	protein_coding	LOC103697914	XP_026659023.1; XP_026658997.1; XP_008778384.1; XP_008779001.1	ubiquitin-conjugating enzyme E2 36-like
103699264	protein_coding	LOC103699264	XP_008779762.1	polyadenylate-binding protein-interacting protein 11-like
103700827	protein_coding	LOC103700827	XP_008780958.1; XP_026659157.1; XP_026659127.1	mitogen-activated protein kinase 1-like
103701024	protein_coding	LOC103701024	XP_026659219.1; XP_026659232.1; XP_008781217.1	E3 ubiquitin-protein ligase GW2-like
103701169	protein_coding	LOC103701169	XP_008781477.1; XP_008781399.1	katanin p60 ATPase-containing subunit A-like 2
103701313	protein_coding	LOC103701313	XP_008781589.2	gibberellin 2-beta-dioxygenase 1-like
103701403	protein_coding	LOC103701403	XP_008781696.1	cationic amino acid transporter 5-like
103701487	protein_coding	LOC103701487	XP_008781811.1	uncharacterized LOC103701487
103701224	protein_coding	LOC103701224	XP_008781439.1	uncharacterized LOC103701224
103701557	protein_coding	LOC103701557	XP_008781931.2	ubiquitin carboxyl-terminal hydrolase 15-like
103702258	protein_coding	LOC103702258	XP_008782851.1	heme-binding protein 2
103702331	pseudogene	LOC103702331	.	.
103702402	protein_coding	LOC103702402	XP_008783092.1; XP_008783164.1	mannosyl-oligosaccharide 1,2-alpha-mannosidase MNS3-like
103701242	protein_coding	LOC103701242	XP_008781462.1	pentatricopeptide repeat-containing protein DOT4, chloroplastic-like
103702545	protein_coding	LOC103702545	XP_008783280.1	cytochrome P450 710A11-like
103701251	protein_coding	LOC103701251	XP_008781472.1	glutamate receptor 2.7-like
103701260	protein_coding	LOC103701260	XP_008781483.1	glutamate receptor 2.7-like
103702629	protein_coding	LOC103702629	XP_008783396.1	basic leucine zipper 61-like
103702712	protein_coding	LOC103702712	XP_008783827.1; XP_026659722.1; XP_026659550.1; XP_026659575.1; XP_026659643.1; XP_008783515.1; XP_026659662.1; XP_008783753.1; XP_008783665.1	uncharacterized LOC103702712
103703061	protein_coding	LOC103703061	XP_008784012.1; XP_026659759.1	uncharacterized LOC103703061
103703132	protein_coding	LOC103703132	XP_008784132.3	RING-H2 finger protein ATL17-like
108511103	tRNA	TRNAI-UAU	.	tRNA-Ile
103703212	protein_coding	LOC103703212	XP_008784249.1; XP_017700803.1; XP_008784325.1; XP_017700845.1	protein IQ-DOMAIN 1-like
103703352	protein_coding	LOC103703352	XP_017698427.1; XP_008784506.1; XP_017698481.1; XP_008784441.1; XP_026659949.1	transcription factor PCF5-like
103703494	protein_coding	LOC103703494	XP_026660000.1	proline-rich receptor-like protein kinase PERK10
103703632	protein_coding	LOC103703632	XP_008784916.1; XP_008784809.1; XP_017696864.1; XP_008785039.1	transcription factor GTE4-like
103701274	protein_coding	LOC103701274	XP_026658420.1	malate dehydrogenase, mitochondrial-like
103703872	protein_coding	LOC103703872	XP_008785157.1	GDSL esterase/lipase At5g45910-like
103703937	protein_coding	LOC103703937	XP_008785278.1	GDSL esterase/lipase At5g45910-like
103704016	protein_coding	LOC103704016	XP_008785390.1	GDSL esterase/lipase At5g45910-like
103704232	protein_coding	LOC103704232	XP_008785693.1	protein CHUP1, chloroplastic-like
113462710	lncRNA	LOC113462710	.	uncharacterized LOC113462710
103704093	protein_coding	LOC103704093	XP_008785503.1	embryonic protein DC-8-like
103701283	protein_coding	LOC103701283	XP_017701901.2	protein trichome birefringence-like 38
103704315	protein_coding	LOC103704315	XP_026660431.1; XP_008785804.1	transcription factor bHLH30-like
103704393	protein_coding	LOC103704393	XP_008785919.1	ketol-acid reductoisomerase, chloroplastic-like
103704500	protein_coding	LOC103704500	XP_008786078.1	probable beta-1,3-galactosyltransferase 14
103704580	protein_coding	LOC103704580	XP_008786193.1	uncharacterized protein At5g01610-like
103701292	protein_coding	LOC103701292	XP_026659252.1; XP_017701346.1	glucan endo-1,3-beta-glucosidase 11-like
103704658	protein_coding	LOC103704658	XP_008786302.1	cysteine proteinase inhibitor 1-like
103704820	protein_coding	LOC103704820	XP_008786536.1	protein SOMBRERO-like
103704743	protein_coding	LOC103704743	XP_008786414.1	membrane-associated progesterone-binding protein 4
103704995	protein_coding	LOC103704995	XP_017701827.1; XP_008786810.1	CTP synthase-like
103705069	protein_coding	LOC103705069	XP_008786924.1	protein HEADING DATE 3A-like
103705147	protein_coding	LOC103705147	XP_008787029.2; XP_008787097.1	protein HEADING DATE 3A-like
103705291	protein_coding	LOC103705291	XP_026660692.1; XP_008787206.1	ABC transporter D family member 2, chloroplastic-like
103705485	protein_coding	LOC103705485	XP_008787471.1	uncharacterized LOC103705485
103705562	protein_coding	LOC103705562	XP_008787575.1; XP_008787658.1	vesicle transport protein SFT2B
103705746	lncRNA	LOC103705746	.	uncharacterized LOC103705746
103701301	protein_coding	LOC103701301	XP_008781539.1	uncharacterized LOC103701301
103705797	protein_coding	LOC103705797	XP_008787990.2; XP_008787917.2	putative E3 ubiquitin-protein ligase UBR7
103705991	misc_RNA	LOC103705991	.	uncharacterized LOC103705991
103706088	protein_coding	LOC103706088	XP_026661559.1; XP_026661579.1	uncharacterized LOC103706088
103706399	protein_coding	LOC103706399	XP_008788745.1	long chain acyl-CoA synthetase 4-like
103706194	protein_coding	LOC103706194	XP_026660991.1; XP_026661007.1; XP_008788492.1	plastidial pyruvate kinase 4, chloroplastic-like
103706485	protein_coding	LOC103706485	XP_008788928.1; XP_008788996.1; XP_008788856.1; XP_026661114.1; XP_008789077.1	cyclic nucleotide-gated ion channel 1
113462947	lncRNA	LOC113462947	.	uncharacterized LOC113462947
103706780	protein_coding	LOC103706780	XP_026661424.1; XP_008789334.1; XP_008789261.1	probable protein phosphatase 2C 52
103706913	pseudogene	LOC103706913	.	.
103706986	protein_coding	LOC103706986	XP_008789556.1	DEAD-box ATP-dependent RNA helicase 31-like
103707227	protein_coding	LOC103707227	XP_008789967.1	zinc finger CCCH domain-containing protein 1
103707144	protein_coding	LOC103707144	XP_008789785.1	abscisic acid receptor PYL3-like
103707061	protein_coding	LOC103707061	XP_008789673.1	uncharacterized LOC103707061
103707418	protein_coding	LOC103707418	XP_008790230.1; XP_008790157.1	probable polygalacturonase
103707667	protein_coding	LOC103707667	XP_026661239.1; XP_026661221.1; XP_026661262.1; XP_026661283.1	pentatricopeptide repeat-containing protein At1g12300, mitochondrial-like
103707555	protein_coding	LOC103707555	XP_008790344.1	uncharacterized LOC103707555
103707838	protein_coding	LOC103707838	XP_008790848.1; XP_008790774.1; XP_026661531.1	KAT8 regulatory NSL complex subunit 3
103701318	pseudogene	LOC103701318	.	.
103708017	protein_coding	LOC103708017	XP_008791105.1; XP_008791027.1	transcription factor TRY-like
103708157	protein_coding	LOC103708157	XP_008791211.3	probable WRKY transcription factor 41
103701343	protein_coding	LOC103701343	XP_008781597.1	hydroquinone glucosyltransferase-like
103708237	protein_coding	LOC103708237	XP_008791324.2	hydroquinone glucosyltransferase-like
103708312	protein_coding	LOC103708312	XP_026661807.1; XP_017700873.1	uncharacterized LOC103708312
103701352	protein_coding	LOC103701352	XP_008781609.1	uncharacterized LOC103701352
103708391	protein_coding	LOC103708391	XP_008791551.1	protein ENHANCED DISEASE RESISTANCE 4-like
103708524	protein_coding	LOC103708524	XP_026661981.1; XP_026661960.1; XP_026661938.1	uncharacterized LOC103708524
103708705	protein_coding	LOC103708705	XP_017696990.1; XP_026662013.1; XP_026662029.1; XP_008792017.1	jasmonic acid-amido synthetase JAR1-like
103708791	protein_coding	LOC103708791	XP_008792203.1	crooked neck-like protein 1
103708939	protein_coding	LOC103708939	XP_008792315.1	uncharacterized LOC103708939
103709021	protein_coding	LOC103709021	XP_008792440.1	CMP-sialic acid transporter 1-like
103709178	protein_coding	LOC103709178	XP_008792664.1	arabinogalactan protein 41-like
103709260	protein_coding	LOC103709260	XP_008792780.1	plastid division protein PDV1
103701359	protein_coding	LOC103701359	XP_008781621.3	ethylene-responsive transcription factor CRF1
103709337	lncRNA	LOC103709337	.	uncharacterized LOC103709337
103709454	protein_coding	LOC103709454	XP_017697064.1; XP_026662360.1; XP_026662297.1; XP_008793209.1; XP_008793130.1	uncharacterized LOC103709454
103709674	protein_coding	LOC103709674	XP_008793541.1; XP_008793471.1; XP_008793397.1	probable inactive receptor kinase At4g23740
103709872	protein_coding	LOC103709872	XP_008793652.1	GDSL esterase/lipase At4g01130
103710040	protein_coding	LOC103710040	XP_008793877.1	BTB/POZ domain-containing protein POB1
103710114	protein_coding	LOC103710114	XP_008793986.1	acyl-coenzyme A:6-aminopenicillanic-acid-acyltransferase 40 kDa form-like
103710196	protein_coding	LOC103710196	XP_008794095.1	uncharacterized protein At5g41620
103710283	protein_coding	LOC103710283	XP_008794206.1; XP_026662737.1	probable CDP-diacylglycerol--inositol 3-phosphatidyltransferase 2
108511433	lncRNA	LOC108511433	.	uncharacterized LOC108511433
103710423	protein_coding	LOC103710423	XP_008794381.1; XP_017698632.2	F-box/kelch-repeat protein At3g61590-like
103710507	lncRNA	LOC103710507	.	uncharacterized LOC103710507
103710581	protein_coding	LOC103710581	XP_008794626.2	BAG family molecular chaperone regulator 6
103710653	protein_coding	LOC103710653	XP_008794746.1	disease resistance response protein 206
103710723	protein_coding	LOC103710723	XP_026662886.1	uncharacterized LOC103710723
103710815	protein_coding	LOC103710815	XP_008794974.1	rRNA-processing protein FCF1 homolog
103710903	protein_coding	LOC103710903	XP_008795083.1	delta(8)-fatty-acid desaturase 2
103710982	protein_coding	LOC103710982	XP_008795197.1	S-type anion channel SLAH2-like
103711067	protein_coding	LOC103711067	XP_008795760.1; XP_008795690.1; XP_008795615.1; XP_008795827.1	U11/U12 small nuclear ribonucleoprotein 59 kDa protein
103711513	protein_coding	LOC103711513	XP_008795943.1	post-GPI attachment to proteins factor 3-like
103711592	protein_coding	LOC103711592	XP_008796064.1	reticulon-like protein B2
103711672	protein_coding	LOC103711672	XP_026663087.1; XP_008796169.1	probable membrane-associated kinase regulator 2
103701379	protein_coding	LOC103701379	XP_008781642.1	uncharacterized LOC103701379
103711753	protein_coding	LOC103711753	XP_008796280.1	uncharacterized LOC103711753
103711837	protein_coding	LOC103711837	XP_026663170.1; XP_008796389.1	trafficking protein particle complex subunit 1-like
103711920	protein_coding	LOC103711920	XP_008796501.1	serine/threonine-protein phosphatase PP1-like
103711995	protein_coding	LOC103711995	XP_008796613.1	splicing factor ESS-2 homolog
103712078	protein_coding	LOC103712078	XP_008796731.1; XP_008796893.1; XP_026663323.1	protein SGT1 homolog
103712325	protein_coding	LOC103712325	XP_008797149.1; XP_008797072.1	proline iminopeptidase
103712556	protein_coding	LOC103712556	XP_017696748.2	3-methyl-2-oxobutanoate hydroxymethyltransferase 1, mitochondrial
103712469	protein_coding	LOC103712469	XP_026661036.1	WRKY transcription factor 22-like
103712700	protein_coding	LOC103712700	XP_008797550.1	uncharacterized LOC103712700
103712782	protein_coding	LOC103712782	XP_008797665.1	uncharacterized LOC103712782
103712847	protein_coding	LOC103712847	XP_008797783.2	kinesin-like protein KIN-13B
103701390	protein_coding	LOC103701390	XP_026663540.1	kinesin-like protein KIN-13B
103712928	protein_coding	LOC103712928	XP_026663563.1	helicase and polymerase-containing protein TEBICHI-like
103701411	protein_coding	LOC103701411	XP_017695823.1	BURP domain-containing protein 3-like
103712986	protein_coding	LOC103712986	XP_008797983.1; XP_026663638.1	BURP domain-containing protein 3-like
103701421	protein_coding	LOC103701421	XP_008781679.1	indole-3-pyruvate monooxygenase YUCCA2-like
103713066	protein_coding	LOC103713066	XP_008798094.1	mitochondrial import inner membrane translocase subunit TIM17-2-like
103701428	protein_coding	LOC103701428	XP_017702193.2	transcription repressor OFP7-like
103713196	protein_coding	LOC103713196	XP_008798290.1	protein CfxQ-like
103701436	protein_coding	LOC103701436	XP_008781703.1	proline-rich receptor-like protein kinase PERK1
103713276	protein_coding	LOC103713276	XP_008798405.1	ras-related protein Rab7-like
103713357	protein_coding	LOC103713357	XP_026663833.1; XP_008798664.1; XP_008798737.1	PXMP2/4 family protein 4-like
103701444	protein_coding	LOC103701444	XP_008781715.1	rhomboid-like protein 11, chloroplastic
103713782	protein_coding	LOC103713782	XP_008799063.1	sulfite exporter TauE/SafE family protein 3-like
103713866	protein_coding	LOC103713866	XP_026664077.1	chloroplast processing peptidase-like
103713983	protein_coding	LOC103713983	XP_008799324.1	uncharacterized LOC103713983
103714050	pseudogene	LOC103714050	.	.
103714139	protein_coding	LOC103714139	XP_026664011.1; XP_008799553.1	pentatricopeptide repeat-containing protein At4g20770-like
103714223	lncRNA	LOC103714223	.	uncharacterized LOC103714223
103714341	protein_coding	LOC103714341	XP_008799803.1	dynein light chain LC6, flagellar outer arm
103714445	protein_coding	LOC103714445	XP_008799958.1	hydroxyphenylpyruvate reductase-like
103701453	protein_coding	LOC103701453	XP_026663978.1	uncharacterized LOC103701453
103714531	protein_coding	LOC103714531	XP_008800072.1; XP_008800147.1; XP_026663930.1	transcription factor MYB3R-1-like
103714718	protein_coding	LOC103714718	XP_017700317.1; XP_008800346.1	rho guanine nucleotide exchange factor 8-like
103714794	protein_coding	LOC103714794	XP_008800463.1	eukaryotic translation initiation factor 3 subunit L-like
103714876	protein_coding	LOC103714876	XP_008800580.1	TOM1-like protein 9
103715010	protein_coding	LOC103715010	XP_008800762.1	peroxisomal fatty acid beta-oxidation multifunctional protein-like
103715122	protein_coding	LOC103715122	XP_008800911.1	protein tesmin/TSO1-like CXC 5
103715207	protein_coding	LOC103715207	XP_008801093.1; XP_008801020.1	uncharacterized LOC103715207
103715406	protein_coding	LOC103715406	XP_017695804.1	uncharacterized LOC103715406
103715593	protein_coding	LOC103715593	XP_008801528.1	cyclin-dependent kinase F-1-like
103715510	protein_coding	LOC103715510	XP_008801422.3	cytochrome c-type biogenesis CcmH-like mitochondrial protein
103715673	protein_coding	LOC103715673	XP_026664796.1; XP_026664774.1; XP_008801650.1	rac-like GTP-binding protein 2
103715755	protein_coding	LOC103715755	XP_026664891.1	uncharacterized LOC103715755
113463491	protein_coding	LOC113463491	XP_026664864.1	uncharacterized LOC113463491
103715837	protein_coding	LOC103715837	XP_017696789.1; XP_026664507.1; XP_026664444.1; XP_026664590.1; XP_026664570.1; XP_026664461.1; XP_008801934.1; XP_008801861.1; XP_026664526.1; XP_026664550.1	protein RTF1 homolog
103716292	protein_coding	LOC103716292	XP_026658172.1	transcription factor bHLH68-like
103716346	protein_coding	LOC103716346	XP_008802565.1; XP_026664999.1	peroxisome biogenesis protein 2
103716539	protein_coding	LOC103716539	XP_008802826.1	ER membrane protein complex subunit 1
103716613	protein_coding	LOC103716613	XP_008802939.1	auxin-responsive protein IAA17-like
103716693	protein_coding	LOC103716693	XP_008803055.1	uncharacterized LOC103716693
103716761	protein_coding	LOC103716761	XP_008803168.1	methyltransferase-like protein 5
103716897	protein_coding	LOC103716897	XP_017702120.1	uncharacterized LOC103716897
103716984	protein_coding	LOC103716984	XP_026665109.1; XP_008804214.1; XP_026665231.1; XP_008803769.1; XP_008803991.1; XP_008803534.1; XP_008803838.1; XP_008803616.1; XP_008804363.1; XP_008804439.1; XP_026665349.1; XP_026665377.1; XP_026665361.1; XP_008804516.1; XP_008803914.1; XP_008804146.1	casein kinase 1-like protein 4
113463590	lncRNA	LOC113463590	.	uncharacterized LOC113463590
103717934	protein_coding	LOC103717934	XP_008804774.1	probable lactoylglutathione lyase, chloroplastic
103701460	misc_RNA	LOC103701460	.	uncharacterized LOC103701460
103718139	lncRNA	LOC103718139	.	uncharacterized LOC103718139
103718190	lncRNA	LOC103718190	.	uncharacterized LOC103718190
103701469	protein_coding	LOC103701469	XP_008781748.1	protein JINGUBANG-like
103701475	pseudogene	LOC103701475	.	.
103718247	protein_coding	LOC103718247	XP_008805229.1	protein MODIFIED TRANSPORT TO THE VACUOLE 1
103718536	protein_coding	LOC103718536	XP_008805745.1; XP_026665713.1; XP_026665684.1	probable glycosyltransferase At3g07620
103718461	protein_coding	LOC103718461	XP_017696903.2	cellulose synthase-like protein D1
103718320	protein_coding	LOC103718320	XP_008805333.1; XP_008805406.1	ABC transporter E family member 2-like
103718674	protein_coding	LOC103718674	XP_008805850.1	putative ubiquitin-conjugating enzyme E2 38
103718755	protein_coding	LOC103718755	XP_008805968.1	60S ribosomal protein L27-3-like
103718830	pseudogene	LOC103718830	.	.
103701484	protein_coding	LOC103701484	XP_008781774.1	protein DETOXIFICATION 49-like
103718916	protein_coding	LOC103718916	XP_008806186.1; XP_017701045.1; XP_008806262.1	cyclin-A1-4
103719051	protein_coding	LOC103719051	XP_008806374.1	probable 2-oxoglutarate-dependent dioxygenase ANS
103719135	protein_coding	LOC103719135	XP_026665970.1; XP_026665948.1; XP_008806489.1	scarecrow-like protein 1
103719310	protein_coding	LOC103719310	XP_008806757.2	probable pectinesterase/pectinesterase inhibitor 34
103719391	protein_coding	LOC103719391	XP_008806868.1	late embryogenesis abundant protein 1-like
103719467	protein_coding	LOC103719467	XP_008806982.1	uncharacterized LOC103719467
103719543	protein_coding	LOC103719543	XP_008807093.2	phosphatidylinositol 4-kinase gamma 4-like
103719615	protein_coding	LOC103719615	XP_008807200.1; XP_026666100.1	dipeptidyl aminopeptidase 4-like
103701490	protein_coding	LOC103701490	XP_008781788.1	GDSL esterase/lipase 7
103719692	protein_coding	LOC103719692	XP_008807310.1	uncharacterized protein At4g37920
103719820	protein_coding	LOC103719820	XP_008807582.1	E3 ubiquitin-protein ligase SINAT5-like
103719949	pseudogene	LOC103719949	.	.
103720031	protein_coding	LOC103720031	XP_026666216.1; XP_017696570.1	cyclic pyranopterin monophosphate synthase, mitochondrial
103701497	protein_coding	LOC103701497	XP_026658182.1	protein ELC-like
103701507	protein_coding	LOC103701507	XP_008781807.1	uncharacterized LOC103701507
103720106	protein_coding	LOC103720106	XP_008807925.1	KH domain-containing protein HEN4-like
103720230	protein_coding	LOC103720230	XP_026666308.1; XP_008808096.1	auxin response factor 18-like
103701517	protein_coding	LOC103701517	XP_008781820.1	uncharacterized LOC103701517
103720308	protein_coding	LOC103720308	XP_008808284.1; XP_026666380.1; XP_008808209.1	signal recognition particle 19 kDa protein-like
103701525	protein_coding	LOC103701525	XP_008781832.1	LOB domain-containing protein 25-like
103720436	protein_coding	LOC103720436	XP_026655679.1; XP_026666437.1; XP_017701676.2; XP_017701664.2; XP_026666401.1	signal recognition particle 19 kDa protein-like
103701534	protein_coding	LOC103701534	XP_008781843.1	LOB domain-containing protein 25-like
103720555	protein_coding	LOC103720555	XP_008808570.1	eukaryotic translation initiation factor 1A-like
103720628	protein_coding	LOC103720628	XP_026663760.1	bidirectional sugar transporter SWEET4-like
103720707	protein_coding	LOC103720707	XP_008808802.1	RNA-binding KH domain-containing protein RCF3-like
103720779	protein_coding	LOC103720779	XP_008808919.1	probable pre-mRNA-splicing factor ATP-dependent RNA helicase DEAH5
103720845	protein_coding	LOC103720845	XP_008809123.1; XP_008809046.1; XP_017699235.1	3-deoxy-manno-octulosonate cytidylyltransferase, mitochondrial-like
103720981	protein_coding	LOC103720981	XP_026655860.1	protein CUP-SHAPED COTYLEDON 2-like
103721107	protein_coding	LOC103721107	XP_008809498.1	reticulon-like protein B18
103721235	protein_coding	LOC103721235	XP_008809618.1; XP_008809766.1; XP_008809695.1	protein DEHYDRATION-INDUCED 19 homolog 4-like
103721423	protein_coding	LOC103721423	XP_008809884.1	uncharacterized protein At4g28440-like
103721496	protein_coding	LOC103721496	XP_008809996.1	nuclear cap-binding protein subunit 2
103721579	protein_coding	LOC103721579	XP_008810102.1	uncharacterized LOC103721579
103721882	protein_coding	LOC103721882	XP_026656099.1; XP_026656077.1; XP_026656168.1; XP_008810722.1; XP_008810579.1	uncharacterized LOC103721882
103701541	protein_coding	LOC103701541	XP_008781857.1	probable transcription factor GLK1
103722155	protein_coding	LOC103722155	XP_008810862.1	uncharacterized LOC103722155
103722238	protein_coding	LOC103722238	XP_008810970.1	dnaJ homolog subfamily B member 4-like
103722318	protein_coding	LOC103722318	XP_008811089.1	protein DMP6-like
103722398	protein_coding	LOC103722398	XP_008811201.1	protein DMP6-like
103701547	lncRNA	LOC103701547	.	uncharacterized LOC103701547
113462363	protein_coding	LOC113462363	XP_026658195.1	protein ACCELERATED CELL DEATH 6-like
113462324	lncRNA	LOC113462324	.	uncharacterized LOC113462324
113462364	protein_coding	LOC113462364	XP_026658209.1	trafficking protein particle complex subunit 12-like
103722537	protein_coding	LOC103722537	XP_008811383.1	DExH-box ATP-dependent RNA helicase DExH3
103722697	protein_coding	LOC103722697	XP_008811605.1	T-complex protein 1 subunit delta
108511071	protein_coding	LOC108511071	XP_017696744.1	fructose-bisphosphate aldolase 3, chloroplastic-like
103722777	protein_coding	LOC103722777	XP_017699638.1	WAT1-related protein At3g18200
103722865	protein_coding	LOC103722865	XP_008811823.1	G-type lectin S-receptor-like serine/threonine-protein kinase At1g34300
103701597	protein_coding	LOC103701597	XP_026664852.1	uncharacterized LOC103701597
113462365	protein_coding	LOC113462365	XP_026658220.1	ethylene-responsive transcription factor ERF107-like
103701603	protein_coding	LOC103701603	XP_008781960.1	uncharacterized LOC103701603
103722935	protein_coding	LOC103722935	XP_008811935.1; XP_026656457.1	protein POLLEN DEFECTIVE IN GUIDANCE 1-like
103723068	protein_coding	LOC103723068	XP_008812198.1; XP_008812126.1	binding partner of ACD11 1-like
108511106	tRNA	TRNAG-CCC	.	tRNA-Gly
103723318	protein_coding	LOC103723318	XP_008812463.1	heat stress transcription factor A-1-like
103723519	protein_coding	LOC103723519	XP_008812711.1	translocase of chloroplast 34, chloroplastic-like
103723439	protein_coding	LOC103723439	XP_008812607.1	NADH dehydrogenase [ubiquinone] iron-sulfur protein 1, mitochondrial-like
113461178	lncRNA	LOC113461178	.	uncharacterized LOC113461178
103723601	protein_coding	LOC103723601	XP_008812813.2	alpha,alpha-trehalose-phosphate synthase [UDP-forming] 6-like
113463525	protein_coding	LOC113463525	XP_026665132.1	uncharacterized LOC113463525
103701611	protein_coding	LOC103701611	XP_017697110.1	two-component response regulator ORR21-like
103723676	protein_coding	LOC103723676	XP_026656804.1; XP_026656830.1; XP_026656757.1; XP_026656742.1; XP_026656824.1; XP_026656779.1	pentatricopeptide repeat-containing protein At3g53170
103695808	protein_coding	LOC103695808	XP_008775616.1; XP_008775769.1	bifunctional epoxide hydrolase 2-like
103695720	protein_coding	LOC103695720	XP_008775375.1	AB hydrolase superfamily protein YfhM-like
103701621	protein_coding	LOC103701621	XP_008781982.1	uncharacterized protein At4g19900-like
103701629	protein_coding	LOC103701629	XP_026665395.1	lanC-like protein GCL2
103696097	protein_coding	LOC103696097	XP_026656919.1	RNA polymerase II C-terminal domain phosphatase-like 1
103696187	protein_coding	LOC103696187	XP_008775978.1	protochlorophyllide reductase-like
103696270	protein_coding	LOC103696270	XP_008776093.1	WD repeat-containing protein 44-like
103701646	protein_coding	LOC103701646	XP_026656988.1; XP_026657011.1	26S proteasome non-ATPase regulatory subunit 2 homolog A-like
103696398	protein_coding	LOC103696398	XP_008776264.1	vacuolar-sorting protein BRO1-like
103696473	protein_coding	LOC103696473	XP_008776379.1	ferredoxin-thioredoxin reductase, variable chain-like
103701655	protein_coding	LOC103701655	XP_008782027.1	uncharacterized protein At1g65710
108511102	tRNA	TRNAL-AAG	.	tRNA-Leu
103696578	protein_coding	LOC103696578	XP_008776508.1; XP_026657130.1	katanin p80 WD40 repeat-containing subunit B1 homolog
103696749	protein_coding	LOC103696749	XP_026658224.1	ABC transporter G family member 11-like
103696841	protein_coding	LOC103696841	XP_008776816.1	receptor-like protein kinase HSL1
103696926	protein_coding	LOC103696926	XP_017696753.1; XP_008776913.1	guanylate-binding protein 3-like
103701670	protein_coding	LOC103701670	XP_008782049.1	NAC transcription factor 29-like
103701679	protein_coding	LOC103701679	XP_008782061.1	enolase-phosphatase E1-like
103697056	protein_coding	LOC103697056	XP_026657263.1; XP_026657276.1	uncharacterized exonuclease domain-containing protein At3g15140
103697245	protein_coding	LOC103697245	XP_008777321.1	monothiol glutaredoxin-S3-like
103701685	protein_coding	LOC103701685	XP_008782073.1	zinc finger protein NUTCRACKER-like
103697326	protein_coding	LOC103697326	XP_008777421.1	histone H3.2
103701692	lncRNA	LOC103701692	.	uncharacterized LOC103701692
103701703	protein_coding	LOC103701703	XP_017699863.1	transcription factor VOZ1-like
103701713	protein_coding	LOC103701713	XP_008782102.1	uncharacterized LOC103701713
103697413	protein_coding	LOC103697413	XP_017698559.1; XP_017698271.1; XP_026657376.1; XP_026657444.1; XP_026657421.1; XP_008777789.1	probable E3 ubiquitin-protein ligase ZFP1
103697713	protein_coding	LOC103697713	XP_008777885.1	ras-related protein RABA1f-like
103697794	protein_coding	LOC103697794	XP_008777981.1	rac-like GTP-binding protein RAC2
103701721	protein_coding	LOC103701721	XP_017699884.1	LOB domain-containing protein 12-like
103701731	pseudogene	LOC103701731	.	.
108511104	tRNA	TRNAE-CUC	.	tRNA-Glu
103697945	protein_coding	LOC103697945	XP_026657570.1; XP_026657556.1; XP_017697146.1; XP_026657549.1; XP_026657584.1; XP_026657531.1; XP_026657517.1	homogentisate 1,2-dioxygenase-like
103698119	protein_coding	LOC103698119	XP_008778354.1	apoptosis inhibitor 5-like protein API5
103698201	lncRNA	LOC103698201	.	uncharacterized LOC103698201
103698257	protein_coding	LOC103698257	XP_008778503.1; XP_008778634.1	persulfide dioxygenase ETHE1 homolog, mitochondrial-like
103698460	protein_coding	LOC103698460	XP_008778737.1	aspartyl protease family protein 2-like
103701740	protein_coding	LOC103701740	XP_008782126.2	GDSL esterase/lipase At4g10955-like
103698545	protein_coding	LOC103698545	XP_008778825.2	uncharacterized protein At2g34460, chloroplastic
103698976	protein_coding	LOC103698976	XP_008779268.1	putative oligosaccharyltransferase complex subunit CG9662
103698844	lncRNA	LOC103698844	.	uncharacterized LOC103698844
103698758	protein_coding	LOC103698758	XP_026657745.1; XP_026657735.1; XP_017702266.1; XP_026657768.1; XP_026657761.1	transcription factor bHLH144-like
103698630	protein_coding	LOC103698630	XP_008778968.1; XP_008778912.1	probable folate-biopterin transporter 4
103698897	protein_coding	LOC103698897	XP_017702324.1	uncharacterized LOC103698897
103699055	protein_coding	LOC103699055	XP_008779352.1	transcription factor bHLH149-like
103699131	protein_coding	LOC103699131	XP_008779430.1; XP_026657848.1; XP_026657840.1	uncharacterized LOC103699131
103701751	protein_coding	LOC103701751	XP_008782137.2	glycerol-3-phosphate acyltransferase 1
103699211	protein_coding	LOC103699211	XP_008779504.1	protein MEI2-like 2
103701759	protein_coding	LOC103701759	XP_008782150.1	uncharacterized LOC103701759
103701776	protein_coding	LOC103701776	XP_008782162.1	uncharacterized LOC103701776
103699296	protein_coding	LOC103699296	XP_008779576.1	major pollen allergen Ole e 10-like
103699375	protein_coding	LOC103699375	XP_008779641.1	chlorophyll a-b binding protein of LHCII type 1-like
103701795	protein_coding	LOC103701795	XP_026658238.1	uncharacterized LOC103701795
103701786	protein_coding	LOC103701786	XP_026657968.1	CBL-interacting serine/threonine-protein kinase 6-like
103699643	pseudogene	LOC103699643	.	.
103699521	protein_coding	LOC103699521	XP_008779787.1; XP_008779832.1	probable WRKY transcription factor 31
108511554	protein_coding	LOC108511554	XP_017700041.1	receptor-like serine/threonine-protein kinase At1g78530
103701805	protein_coding	LOC103701805	XP_008782205.1	S-type anion channel SLAH4-like
103699714	protein_coding	LOC103699714	XP_008779964.1; XP_026656654.1	bidirectional sugar transporter SWEET2a-like
103699786	protein_coding	LOC103699786	XP_008780124.1; XP_008780039.1; XP_008780087.1; XP_008780224.1; XP_026657910.1	uncharacterized LOC103699786
103700073	protein_coding	LOC103700073	XP_008780296.1	membrane protein PM19L-like
103700158	protein_coding	LOC103700158	XP_008780367.1; XP_008780411.1	uncharacterized LOC103700158
103701811	protein_coding	LOC103701811	XP_017700075.1	mitogen-activated protein kinase kinase kinase 18-like
103700288	protein_coding	LOC103700288	XP_008780479.1	ribosomal L1 domain-containing protein 1-like
103701817	protein_coding	LOC103701817	XP_026658249.1	putative zinc finger protein CONSTANS-LIKE 11
103701826	protein_coding	LOC103701826	XP_017700117.1	stigma-specific STIG1-like protein 1
103701833	protein_coding	LOC103701833	XP_008782254.1	stigma-specific STIG1-like protein 1
103701841	protein_coding	LOC103701841	XP_008782267.1	protein STIG1-like
103701849	protein_coding	LOC103701849	XP_008782279.1	stigma-specific STIG1-like protein 1
103700360	protein_coding	LOC103700360	XP_017696832.1; XP_026657940.1; XP_008780557.1; XP_008780684.1	UPF0505 protein C16orf62 homolog
103701858	protein_coding	LOC103701858	XP_008782290.1	putative pentatricopeptide repeat-containing protein At1g10330
103701865	protein_coding	LOC103701865	XP_008782304.1	stigma-specific STIG1-like protein 1
103700717	protein_coding	LOC103700717	XP_008780848.1	pyridoxal phosphate homeostasis protein
103700795	protein_coding	LOC103700795	XP_008780906.1; XP_008780879.1	1,4-alpha-glucan-branching enzyme 3, chloroplastic/amyloplastic
103700815	protein_coding	LOC103700815	XP_008780917.1	ribonuclease 3-like protein 2
103700822	protein_coding	LOC103700822	XP_008780926.1	probable inactive linolenate hydroperoxide lyase
103700830	protein_coding	LOC103700830	XP_008780932.1	GDP-L-galactose phosphorylase 1-like
103700840	protein_coding	LOC103700840	XP_008780942.1	coiled-coil domain-containing protein 130-like
103700848	protein_coding	LOC103700848	XP_008780954.1; XP_008780979.1; XP_008780962.1	uncharacterized LOC103700848
103701872	protein_coding	LOC103701872	XP_017700214.1	leucine-rich repeat receptor-like protein FASCIATED EAR2
103701881	protein_coding	LOC103701881	XP_026657976.1; XP_017700938.1; XP_026657978.1	MADS-box transcription factor 23-like
113462336	lncRNA	LOC113462336	.	uncharacterized LOC113462336
103700869	protein_coding	LOC103700869	XP_026658275.1	uncharacterized LOC103700869
103700876	protein_coding	LOC103700876	XP_017696929.1; XP_008780997.1; XP_008781005.1	myosin-binding protein 3-like
113462376	protein_coding	LOC113462376	XP_026658276.1	probable transcription factor At4g00390
103700891	protein_coding	LOC103700891	XP_008781017.1	leucoanthocyanidin reductase-like
103700933	protein_coding	LOC103700933	XP_008781053.1	ERAD-associated E3 ubiquitin-protein ligase component HRD3
103700922	protein_coding	LOC103700922	XP_008781046.1; XP_026657991.1	microsomal glutathione S-transferase 3-like
103700911	protein_coding	LOC103700911	XP_008781035.1	microsomal glutathione S-transferase 3-like
103700900	protein_coding	LOC103700900	XP_008781025.1	basic blue protein-like
103700940	protein_coding	LOC103700940	XP_026657995.1; XP_008781079.1	uncharacterized protein DDB_G0275933
103700966	protein_coding	LOC103700966	XP_008781099.1	uncharacterized LOC103700966
103701006	protein_coding	LOC103701006	XP_026658061.1; XP_008781157.1	homologous-pairing protein 2 homolog
103700973	protein_coding	LOC103700973	XP_026658004.1; XP_008781133.1; XP_026658033.1; XP_026658020.1; XP_026658056.1; XP_026658047.1; XP_026658005.1; XP_026658007.1; XP_026658018.1; XP_026658010.1; XP_026658001.1; XP_026658025.1; XP_026658009.1; XP_026658012.1; XP_026658026.1; XP_026658041.1; XP_026658045.1; XP_026658002.1; XP_026658011.1; XP_026658022.1; XP_026658028.1; XP_026658049.1; XP_026658050.1; XP_026658036.1; XP_026658054.1;…	serine/threonine-protein kinase prpf4B
103701001	lncRNA	LOC103701001	.	uncharacterized LOC103701001
103701892	protein_coding	LOC103701892	XP_008782335.1	luminal-binding protein 3-like
103701016	protein_coding	LOC103701016	XP_008781169.1	ACD11 homolog protein-like
113461611	lncRNA	LOC113461611	.	uncharacterized LOC113461611
103701903	protein_coding	LOC103701903	XP_008782346.2	flavonol sulfotransferase-like
103701025	pseudogene	LOC103701025	.	.
103701050	protein_coding	LOC103701050	XP_008781218.1	cytosolic sulfotransferase 12-like
103701042	protein_coding	LOC103701042	XP_008781204.1	14-3-3-like protein
103701032	protein_coding	LOC103701032	XP_008781192.1	protein CASP-like
103701081	protein_coding	LOC103701081	XP_026658278.1	sprT-like domain-containing protein Spartan
103701057	protein_coding	LOC103701057	XP_008781237.1; XP_008781252.1	ubiquitin receptor RAD23d-like
103701087	protein_coding	LOC103701087	XP_008781270.1	ubiquitin-conjugating enzyme E2 variant 1D-like
103701093	protein_coding	LOC103701093	XP_008781281.1	cysteine-rich repeat secretory protein 12-like
103701099	protein_coding	LOC103701099	XP_008781294.2	probable inactive receptor kinase At1g48480
103701107	protein_coding	LOC103701107	XP_017696421.1	phosphoglucomutase, cytoplasmic 2-like
103701116	protein_coding	LOC103701116	XP_008781316.1	glutamine synthetase cytosolic isozyme 2-like
103701127	protein_coding	LOC103701127	XP_008781327.1	protein VAC14 homolog
103701142	protein_coding	LOC103701142	XP_008781347.1; XP_008781354.1; XP_026658101.1; XP_008781340.1; XP_026658110.1; XP_008781362.1	probable UDP-3-O-acyl-N-acetylglucosamine deacetylase 2, mitochondrial
103701174	protein_coding	LOC103701174	XP_008781372.1	microtubule-associated protein 70-1-like
103701943	protein_coding	LOC103701943	XP_017697670.1; XP_008782405.1	glycine-rich domain-containing protein 1-like
103701958	protein_coding	LOC103701958	XP_008782416.1	RAN GTPase-activating protein 1-like
103701967	protein_coding	LOC103701967	XP_008782444.1; XP_026658460.1; XP_008782435.1; XP_008782427.1; XP_026658468.1; XP_026658466.1	guanine nucleotide-binding protein alpha-1 subunit
103702028	protein_coding	LOC103702028	XP_008782531.1	tubulin--tyrosine ligase-like protein 12
103705062	protein_coding	LOC103705062	XP_008786884.1	germin-like protein 3-1
103702011	protein_coding	LOC103702011	XP_008782518.1; XP_008782511.1; XP_017697391.1	ORM1-like protein 2
103705072	protein_coding	LOC103705072	XP_026658490.1; XP_017697222.1; XP_026658485.1; XP_026658478.1; XP_026658487.1; XP_026658491.1; XP_026658494.1; XP_026658484.1; XP_017697227.1	pentatricopeptide repeat-containing protein At5g65570
108511244	tRNA	TRNAS-GCU	.	tRNA-Ser
103702003	protein_coding	LOC103702003	XP_008782491.1	transcription initiation factor TFIID subunit 9
103705080	protein_coding	LOC103705080	XP_017697800.1; XP_026658498.1	probable GTP diphosphokinase RSH2, chloroplastic
103702035	protein_coding	LOC103702035	XP_008782544.1	oryzain gamma chain-like
103702044	protein_coding	LOC103702044	XP_008782554.1	60S ribosomal protein L27a-3-like
103702052	protein_coding	LOC103702052	XP_008782564.1; XP_026658513.1	exportin-T-like
103702075	protein_coding	LOC103702075	XP_008782588.1	serine/threonine-protein kinase RIPK-like
113462429	lncRNA	LOC113462429	.	uncharacterized LOC113462429
103702085	protein_coding	LOC103702085	XP_008782601.1	protein LURP-one-related 6-like
103702092	protein_coding	LOC103702092	XP_026658386.1	guanine nucleotide-binding protein subunit gamma 3-like
103702116	protein_coding	LOC103702116	XP_008782639.2	subtilisin-like protease SBT1.8
103702126	protein_coding	LOC103702126	XP_008782650.1	protein YIF1B-like
103702133	protein_coding	LOC103702133	XP_008782663.1	probable lipoxygenase 6
103702141	protein_coding	LOC103702141	XP_008782674.1	cation/calcium exchanger 4-like
103702150	protein_coding	LOC103702150	XP_008782686.1	uncharacterized LOC103702150
103702161	protein_coding	LOC103702161	XP_008782701.1	polyadenylate-binding protein-interacting protein 7-like
103702167	protein_coding	LOC103702167	XP_008782714.1	proteasome subunit alpha type-6
103702176	protein_coding	LOC103702176	XP_008782726.2	inter alpha-trypsin inhibitor, heavy chain 4-like
103705088	protein_coding	LOC103705088	XP_026658534.1	protein LAZ1 homolog 2
103702181	lncRNA	LOC103702181	.	uncharacterized LOC103702181
103705093	protein_coding	LOC103705093	XP_017697261.2	uncharacterized LOC103705093
103702186	protein_coding	LOC103702186	XP_008782743.1	sm-like protein LSM1B
103702230	protein_coding	LOC103702230	XP_008782786.1	transmembrane protein 87A-like
103702219	protein_coding	LOC103702219	XP_008782777.1	probable nucleoredoxin 1-1
103702195	protein_coding	LOC103702195	XP_026658559.1; XP_008782767.1; XP_026658554.1; XP_008782754.1; XP_026658549.1; XP_017697603.1	3beta-hydroxysteroid-dehydrogenase/decarboxylase
103702240	protein_coding	LOC103702240	XP_008782793.1	uncharacterized LOC103702240
103705101	protein_coding	LOC103705101	XP_008786941.1	pollen receptor-like kinase 3
103705111	protein_coding	LOC103705111	XP_008786949.1	probable polygalacturonase
103702247	protein_coding	LOC103702247	XP_008782803.1	protein TIFY 10a-like
103702254	protein_coding	LOC103702254	XP_008782813.1; XP_008782821.1	oligouridylate-binding protein 1B-like
103702271	protein_coding	LOC103702271	XP_008782831.1	uncharacterized LOC103702271
113462440	lncRNA	LOC113462440	.	uncharacterized LOC113462440
103705119	protein_coding	LOC103705119	XP_008786959.1	U-box domain-containing protein 35-like
103705133	protein_coding	LOC103705133	XP_008786978.1	ethylene-responsive transcription factor ERF017-like
103705139	protein_coding	LOC103705139	XP_008786989.1	ethylene-responsive transcription factor ERF017
103705151	protein_coding	LOC103705151	XP_008786998.1	ethylene-responsive transcription factor ERF018-like
103702277	protein_coding	LOC103702277	XP_026658601.1	protein WHAT'S THIS FACTOR 1 homolog
103702285	protein_coding	LOC103702285	XP_008782856.1	3-ketoacyl-CoA synthase 10-like
103702292	protein_coding	LOC103702292	XP_008782870.1; XP_008782880.1; XP_008782887.1	protein FAR1-RELATED SEQUENCE 5-like
103702312	protein_coding	LOC103702312	XP_008782902.1	20 kDa chaperonin, chloroplastic-like
103702326	protein_coding	LOC103702326	XP_008782922.1; XP_008782932.1; XP_017697522.1; XP_008782940.1	uncharacterized LOC103702326
103705162	protein_coding	LOC103705162	XP_008787010.1	ABC transporter B family member 19-like
103702341	protein_coding	LOC103702341	XP_026658630.1	uncharacterized LOC103702341
103705172	protein_coding	LOC103705172	XP_008787020.1	bromodomain-containing protein 4
103702348	protein_coding	LOC103702348	XP_008782980.1; XP_008782971.1; XP_008782961.1	3-oxoacyl-[acyl-carrier-protein] synthase II, chloroplastic-like
103702361	protein_coding	LOC103702361	XP_008782992.1	protein PHYTOCHROME-DEPENDENT LATE-FLOWERING-like
103702399	protein_coding	LOC103702399	XP_008783052.1; XP_008783061.1; XP_008783069.1; XP_008783077.1	phosphoinositide phosphatase SAC2
103702376	protein_coding	LOC103702376	XP_026658653.1; XP_026658647.1; XP_008783010.1	40S ribosomal protein SA-like
103702381	protein_coding	LOC103702381	XP_008783024.1	protein WHAT'S THIS FACTOR 1-like
103702423	protein_coding	LOC103702423	XP_008783088.1	eukaryotic translation initiation factor 3 subunit K
103702434	protein_coding	LOC103702434	XP_008783098.1	sucrose synthase 1
103702464	protein_coding	LOC103702464	XP_008783129.1; XP_008783137.1	sucrose synthase 1-like
103702455	protein_coding	LOC103702455	XP_008783120.1	ethylene-responsive transcription factor 1-like
103702445	protein_coding	LOC103702445	XP_008783109.1	ethylene-responsive transcription factor 1-like
103702478	protein_coding	LOC103702478	XP_008783147.1; XP_008783156.1; XP_008783173.1	AT-rich interactive domain-containing protein 4-like
103702502	protein_coding	LOC103702502	XP_008783201.1; XP_026658673.1; XP_008783193.1; XP_008783184.1	uncharacterized LOC103702502
103702527	protein_coding	LOC103702527	XP_008783226.1; XP_026658686.1; XP_008783219.1	pentatricopeptide repeat-containing protein At5g24830
108511245	tRNA	TRNAP-AGG	.	tRNA-Pro
113462403	protein_coding	LOC113462403	XP_026658397.1	protein SENESCENCE-ASSOCIATED GENE 21, mitochondrial-like
103702538	protein_coding	LOC103702538	XP_008783237.1	disease resistance protein RPM1-like
103702548	protein_coding	LOC103702548	XP_008783247.1	uncharacterized LOC103702548
103702560	protein_coding	LOC103702560	XP_026658698.1	1-phosphatidylinositol-3-phosphate 5-kinase FAB1B-like
103702567	protein_coding	LOC103702567	XP_008783281.1; XP_017697213.1	F-box only protein 13-like
103702583	protein_coding	LOC103702583	XP_008783299.1	uncharacterized LOC103702583
103702594	protein_coding	LOC103702594	XP_008783310.1	DNA repair protein RAD51 homolog
103702605	protein_coding	LOC103702605	XP_008783320.1	proteasome subunit alpha type-5-like
103702613	protein_coding	LOC103702613	XP_026658709.1; XP_008783332.1	alanine aminotransferase 2
103702618	protein_coding	LOC103702618	XP_008783344.1	pectinesterase-like
103702625	protein_coding	LOC103702625	XP_008783356.1; XP_017697773.1	pumilio homolog 23
103702647	protein_coding	LOC103702647	XP_008783385.1	uncharacterized LOC103702647
103702656	protein_coding	LOC103702656	XP_008783397.1	RING-H2 finger protein ATL3
103702665	protein_coding	LOC103702665	XP_008783408.1	GRF1-interacting factor 2-like
103702672	protein_coding	LOC103702672	XP_008783430.1; XP_008783422.1	protein STRUBBELIG-RECEPTOR FAMILY 7
103702683	protein_coding	LOC103702683	XP_008783442.1	DNA-directed RNA polymerase I subunit rpa49
103702690	protein_coding	LOC103702690	XP_008783452.1	ATPase 10, plasma membrane-type-like
103705191	protein_coding	LOC103705191	XP_026658324.1	15-cis-phytoene desaturase, chloroplastic/chromoplastic
103702701	protein_coding	LOC103702701	XP_008783463.1	vacuolar cation/proton exchanger 2-like
103702719	protein_coding	LOC103702719	XP_026658749.1; XP_026658739.1; XP_026658744.1; XP_008783494.2	vacuolar protein sorting-associated protein 27
103702730	protein_coding	LOC103702730	XP_008783507.2	uncharacterized protein C630.12
103705200	protein_coding	LOC103705200	XP_008787062.1	pentatricopeptide repeat-containing protein At5g66520-like
103702740	protein_coding	LOC103702740	XP_008783520.1	NEP1-interacting protein-like 2
103702756	protein_coding	LOC103702756	XP_008783536.1	O-fucosyltransferase 3-like
103702763	pseudogene	LOC103702763	.	.
103705210	protein_coding	LOC103705210	XP_008787070.1	dehydration-responsive element-binding protein 3-like
103705221	protein_coding	LOC103705221	XP_008787081.1	uncharacterized LOC103705221
103702774	protein_coding	LOC103702774	XP_008783558.1	peptidyl-prolyl cis-trans isomerase NIMA-interacting 4
103702783	protein_coding	LOC103702783	XP_008783569.1	transcription factor MYB106-like
103702790	protein_coding	LOC103702790	XP_008783588.1; XP_008783580.1	NAC domain-containing protein 92-like
113462620	snRNA	LOC113462620	.	U4 spliceosomal RNA
103705230	protein_coding	LOC103705230	XP_026658776.1	pentatricopeptide repeat-containing protein At5g15300-like
113462464	protein_coding	LOC113462464	XP_026658778.1	pentatricopeptide repeat-containing protein At1g59720, chloroplastic/mitochondrial-like
103702807	protein_coding	LOC103702807	XP_008783599.1	uncharacterized endoplasmic reticulum membrane protein YGL010W
103702824	protein_coding	LOC103702824	XP_008783622.1	photosynthetic NDH subunit of lumenal location 2, chloroplastic-like
108511239	tRNA	TRNAI-AAU	.	tRNA-Ile
103702836	protein_coding	LOC103702836	XP_026658786.1; XP_008783642.1	photosynthetic NDH subunit of subcomplex B 4, chloroplastic
103702830	lncRNA	LOC103702830	.	uncharacterized LOC103702830
113462468	lncRNA	LOC113462468	.	uncharacterized LOC113462468
113462623	snoRNA	LOC113462623	.	small nucleolar RNA Z267
113462619	snoRNA	LOC113462619	.	small nucleolar RNA R44/J54/Z268 family
113462617	snoRNA	LOC113462617	.	small nucleolar RNA R44/J54/Z268 family
103702849	protein_coding	LOC103702849	XP_026658792.1; XP_008783692.1; XP_026658803.1; XP_026658807.1; XP_008783681.1; XP_026658793.1; XP_026658797.1; XP_026658794.1; XP_026658811.1; XP_026658813.1	KH domain-containing protein At4g18375
103702876	protein_coding	LOC103702876	XP_008783732.1; XP_026658817.1	uncharacterized LOC103702876
103702896	protein_coding	LOC103702896	XP_008783760.1	methyltransferase-like protein 7A
103702907	protein_coding	LOC103702907	XP_026658831.1; XP_026658827.1; XP_026658833.1; XP_026658828.1; XP_026658825.1; XP_026658826.1; XP_008783790.1; XP_026658822.1; XP_026658840.1	polypyrimidine tract-binding protein homolog 1-like
103702933	protein_coding	LOC103702933	XP_008783801.1	expansin-A10
103702942	protein_coding	LOC103702942	XP_008783815.1	chlorophyll a-b binding protein 4, chloroplastic-like
113462484	lncRNA	LOC113462484	.	uncharacterized LOC113462484
103702947	protein_coding	LOC103702947	XP_008783832.1; XP_026658849.1	transcription termination factor MTEF1, chloroplastic
103702960	protein_coding	LOC103702960	XP_008783843.1	transcription factor CSA-like
103702967	protein_coding	LOC103702967	XP_008783857.1	probable calcium-binding protein CML45
103702970	protein_coding	LOC103702970	XP_008783868.1	uncharacterized LOC103702970
103702980	pseudogene	LOC103702980	.	.
103705237	protein_coding	LOC103705237	XP_008787105.1	uncharacterized LOC103705237
103702988	protein_coding	LOC103702988	XP_008783889.1; XP_017697086.1; XP_026658864.1	myb-related protein 2-like
103703010	protein_coding	LOC103703010	XP_008783921.1; XP_008783930.1	probable glucomannan 4-beta-mannosyltransferase 3
103705244	protein_coding	LOC103705244	XP_026658407.1; XP_008787118.1; XP_026658411.1	glucomannan 4-beta-mannosyltransferase 9-like
108511240	tRNA	TRNAV-AAC	.	tRNA-Val
103703027	protein_coding	LOC103703027	XP_008783951.2	glucomannan 4-beta-mannosyltransferase 1-like
103705252	protein_coding	LOC103705252	XP_008787126.1; XP_026658415.1	glucomannan 4-beta-mannosyltransferase 1-like
103703038	protein_coding	LOC103703038	XP_008783962.2; XP_008783968.2	probable glucomannan 4-beta-mannosyltransferase 9
103705261	protein_coding	LOC103705261	XP_008787138.2	glucomannan 4-beta-mannosyltransferase 1-like
113462384	protein_coding	LOC113462384	XP_026658335.1	beta-1,3-galactosyltransferase GALT1-like
103703054	protein_coding	LOC103703054	XP_017697296.1	beta-1,3-galactosyltransferase GALT1-like
103703073	protein_coding	LOC103703073	XP_026658888.1; XP_008783996.1	malate dehydrogenase, chloroplastic
103703064	protein_coding	LOC103703064	XP_008783985.1	extracellular ribonuclease LE-like
103705268	protein_coding	LOC103705268	XP_026658899.1; XP_026658898.1; XP_008787150.3	pentatricopeptide repeat-containing protein At3g47530
113462385	protein_coding	LOC113462385	XP_026658339.1	protein RKD1-like
103705286	protein_coding	LOC103705286	XP_008787169.1	subtilisin-like protease SBT1.2
103703082	protein_coding	LOC103703082	XP_008784005.1	ATPase ARSA1-like
103703092	protein_coding	LOC103703092	XP_008784026.1	aquaporin NIP2-1-like
103703101	protein_coding	LOC103703101	XP_008784037.1	uncharacterized LOC103703101
103703109	protein_coding	LOC103703109	XP_008784049.1; XP_026658910.1	activating signal cointegrator 1
103703118	protein_coding	LOC103703118	XP_017697174.1; XP_017697177.1	putative pentatricopeptide repeat-containing protein At1g74580
103703133	protein_coding	LOC103703133	XP_008784102.1	uncharacterized LOC103703133
103703150	protein_coding	LOC103703150	XP_008784123.1	protein FEZ-like
113462495	lncRNA	LOC113462495	.	uncharacterized LOC113462495
108511241	tRNA	TRNAL-CAG	.	tRNA-Leu
103703143	protein_coding	LOC103703143	XP_008784112.1	glutathione S-transferase U9-like
103703156	protein_coding	LOC103703156	XP_008784133.1	glutathione S-transferase U10-like
103703165	protein_coding	LOC103703165	XP_008784145.1	60S ribosomal protein L34
103703171	protein_coding	LOC103703171	XP_017697685.1; XP_026658940.1	uncharacterized LOC103703171
103703183	lncRNA	LOC103703183	.	uncharacterized LOC103703183
103703198	protein_coding	LOC103703198	XP_026658944.1; XP_008784200.1	pentatricopeptide repeat-containing protein At1g74630
103703205	protein_coding	LOC103703205	XP_008784211.1	myb-related protein 306
108511243	tRNA	TRNAK-CUU	.	tRNA-Lys
108511160	protein_coding	LOC108511160	XP_017697384.1	mini zinc finger protein 2-like
103703216	protein_coding	LOC103703216	XP_008784223.1	zinc-finger homeodomain protein 9
103703224	protein_coding	LOC103703224	XP_008784232.1	gibberellin-regulated protein 6
103705305	protein_coding	LOC103705305	XP_008787192.1	pentatricopeptide repeat-containing protein At3g26782, mitochondrial-like
103703235	protein_coding	LOC103703235	XP_008784241.1; XP_026658973.1	probable arabinosyltransferase ARAD1
103703251	protein_coding	LOC103703251	XP_026658986.1; XP_008784256.1; XP_008784276.1; XP_008784264.1	protease Do-like 8, chloroplastic
103705314	protein_coding	LOC103705314	XP_008787204.2	ATP-dependent RNA helicase SUV3L, mitochondrial
103703274	protein_coding	LOC103703274	XP_008784292.1	probable galacturonosyltransferase 9
103703289	protein_coding	LOC103703289	XP_008784315.1	thyroid adenoma-associated protein homolog
103703281	protein_coding	LOC103703281	XP_017697158.1	uncharacterized LOC103703281
103703295	protein_coding	LOC103703295	XP_008784330.1	40S ribosomal protein S9
113462621	snoRNA	LOC113462621	.	small nucleolar RNA Z161/Z228
113462622	snoRNA	LOC113462622	.	small nucleolar RNA Z162
103705322	protein_coding	LOC103705322	XP_008787213.1	uncharacterized LOC103705322
103705333	protein_coding	LOC103705333	XP_008787224.2	uncharacterized LOC103705333
103703303	protein_coding	LOC103703303	XP_008784341.1	transcription factor ILI5
103703312	pseudogene	LOC103703312	.	.
103703321	protein_coding	LOC103703321	XP_026659028.1; XP_008784362.1; XP_017697809.1	F-box/kelch-repeat protein SKIP11-like
103703331	lncRNA	LOC103703331	.	uncharacterized LOC103703331
103703336	protein_coding	LOC103703336	XP_008784383.1	ABC transporter B family member 19
103703344	protein_coding	LOC103703344	XP_008784394.1	transcription factor ILI6-like
103703353	pseudogene	LOC103703353	.	.
113462386	protein_coding	LOC113462386	XP_026658343.1	uncharacterized LOC113462386
103703361	protein_coding	LOC103703361	XP_008784419.1	homeobox-leucine zipper protein ATHB-13-like
103703367	protein_coding	LOC103703367	XP_008784430.1; XP_008784444.1; XP_026659053.1; XP_026659058.1	pentatricopeptide repeat-containing protein At4g32450, mitochondrial-like
103703387	protein_coding	LOC103703387	XP_008784456.1	vacuolar protein sorting-associated protein 29
103703395	protein_coding	LOC103703395	XP_008784468.1	aldose 1-epimerase-like
103703406	protein_coding	LOC103703406	XP_008784475.1	aldose 1-epimerase-like
103705344	protein_coding	LOC103705344	XP_008787234.1	pentatricopeptide repeat-containing protein OGR1, mitochondrial
103703417	protein_coding	LOC103703417	XP_008784482.1	DNA-directed RNA polymerases IV and V subunit 2
103703428	protein_coding	LOC103703428	XP_008784507.1; XP_008784492.1; XP_026659082.1	sphinganine C4-monooxygenase 1-like
103703444	protein_coding	LOC103703444	XP_017697357.1	uncharacterized LOC103703444
103703453	protein_coding	LOC103703453	XP_008784529.1; XP_008784537.1	uncharacterized LOC103703453
103703469	protein_coding	LOC103703469	XP_008784548.3	beta-xylosidase/alpha-L-arabinofuranosidase 2-like
103703479	protein_coding	LOC103703479	XP_008784558.1	shikimate kinase 3, chloroplastic-like
103705353	pseudogene	LOC103705353	.	.
103703490	protein_coding	LOC103703490	XP_008784581.1	laccase-21-like
103705361	protein_coding	LOC103705361	XP_026658350.1	laccase-21-like
103703506	protein_coding	LOC103703506	XP_008784603.1; XP_008784611.1; XP_026659113.1	uncharacterized LOC103703506
103703498	protein_coding	LOC103703498	XP_008784592.1	stress enhanced protein 2, chloroplastic
103703520	lncRNA	LOC103703520	.	uncharacterized LOC103703520
103703527	lncRNA	LOC103703527	.	uncharacterized LOC103703527
103703532	protein_coding	LOC103703532	XP_008784636.1	exocyst complex component SEC6
103705366	protein_coding	LOC103705366	XP_008787269.1	protein MIZU-KUSSEI 1
113462415	pseudogene	LOC113462415	.	.
103705372	protein_coding	LOC103705372	XP_008787283.1	heterogeneous nuclear ribonucleoprotein 1-like
103703547	protein_coding	LOC103703547	XP_017697237.1	AP2-like ethylene-responsive transcription factor CRL5
103703557	protein_coding	LOC103703557	XP_008784672.1; XP_008784679.1; XP_026659132.1	electron transfer flavoprotein subunit beta, mitochondrial
103705379	protein_coding	LOC103705379	XP_008787296.1	CDT1-like protein a, chloroplastic
103703567	protein_coding	LOC103703567	XP_026659155.1; XP_008784696.2	protein KINESIN LIGHT CHAIN-RELATED 2-like
103703576	protein_coding	LOC103703576	XP_008784708.1	ethylene-responsive transcription factor 1B-like
103703586	protein_coding	LOC103703586	XP_008784732.1; XP_008784726.1; XP_008784719.1	uncharacterized LOC103703586
103703608	protein_coding	LOC103703608	XP_008784741.1; XP_026659186.1	serine/threonine-protein phosphatase PP1 isozyme 3
103703618	protein_coding	LOC103703618	XP_017697642.1	probable inorganic phosphate transporter 1-4
113462530	lncRNA	LOC113462530	.	uncharacterized LOC113462530
103705397	protein_coding	LOC103705397	XP_026658359.1	alpha carbonic anhydrase 2-like
103703625	protein_coding	LOC103703625	XP_017697512.1; XP_008784764.1	alpha carbonic anhydrase 7-like
103703633	protein_coding	LOC103703633	XP_008784785.1; XP_026659191.1; XP_026659194.1	F-box protein At2g02240-like
103705406	protein_coding	LOC103705406	XP_008787330.1	protein PHLOEM PROTEIN 2-LIKE A1-like
103703648	protein_coding	LOC103703648	XP_008784795.1; XP_008784803.1	probable acetyltransferase NATA1-like
103703665	protein_coding	LOC103703665	XP_008784814.1	serine/threonine-protein kinase PCRK1-like
103705413	protein_coding	LOC103705413	XP_026659212.1; XP_026659216.1	ruBisCO large subunit-binding protein subunit alpha, chloroplastic-like
103705432	protein_coding	LOC103705432	XP_008787365.1	P-loop NTPase domain-containing protein LPA1-like
103703695	protein_coding	LOC103703695	XP_008784864.1	sphinganine C4-monooxygenase 2-like
113462533	lncRNA	LOC113462533	.	uncharacterized LOC113462533
103703686	protein_coding	LOC103703686	XP_008784854.1; XP_008784844.1	sphinganine C4-monooxygenase 2-like
103703673	protein_coding	LOC103703673	XP_008784825.1	sphinganine C4-monooxygenase 1-like
103703704	protein_coding	LOC103703704	XP_008784878.1	sphinganine C4-monooxygenase 2-like
103703713	protein_coding	LOC103703713	XP_008784885.1	sphinganine C4-monooxygenase 2-like
103703724	protein_coding	LOC103703724	XP_008784894.1; XP_026659226.1	beta-glucuronosyltransferase GlcAT14B-like
103703731	protein_coding	LOC103703731	XP_008784904.1; XP_017697147.1	protein NRT1/ PTR FAMILY 6.2-like
103703737	protein_coding	LOC103703737	XP_008784917.1	chaperone protein dnaJ 49-like
103703744	protein_coding	LOC103703744	XP_008784938.1; XP_008784929.1	adenine nucleotide transporter BT1, chloroplastic/mitochondrial-like
103703756	protein_coding	LOC103703756	XP_008784950.1	uncharacterized protein At2g34160-like
103703764	protein_coding	LOC103703764	XP_017697841.1; XP_008784962.1	F-box/kelch-repeat protein At1g55270-like
103703774	protein_coding	LOC103703774	XP_026659258.1	uncharacterized LOC103703774
103703779	protein_coding	LOC103703779	XP_008784981.1	probable cellulose synthase A catalytic subunit 1 [UDP-forming]
103703786	protein_coding	LOC103703786	XP_008784994.1; XP_008785002.1	transcription factor HY5-like
103703798	protein_coding	LOC103703798	XP_008785013.1	nudix hydrolase 19, chloroplastic
103703808	protein_coding	LOC103703808	XP_008785034.1; XP_008785044.1; XP_008785025.1	zinc finger CCCH domain-containing protein 39-like
103703823	protein_coding	LOC103703823	XP_017697636.1; XP_008785073.1	TATA-binding protein-associated factor 2N-like
103703840	protein_coding	LOC103703840	XP_008785082.1	protein kinase PINOID 2-like
103703858	protein_coding	LOC103703858	XP_026659272.1	uncharacterized LOC103703858
103703851	lncRNA	LOC103703851	.	uncharacterized LOC103703851
103703866	protein_coding	LOC103703866	XP_008785152.1; XP_008785161.1; XP_008785169.1	acyl-protein thioesterase 2
103705442	protein_coding	LOC103705442	XP_008787374.1	probable receptor-like protein kinase At5g20050
103703916	protein_coding	LOC103703916	XP_008785199.1	cytochrome c oxidase subunit 5b-2, mitochondrial-like
103703923	protein_coding	LOC103703923	XP_017697447.1; XP_026659288.1; XP_008785212.1; XP_026659287.1	peptidyl-prolyl cis-trans isomerase CYP95-like
113462542	protein_coding	LOC113462542	XP_026659297.1	protein arginine N-methyltransferase PRMT10-like
103703948	protein_coding	LOC103703948	XP_008785266.1	protein arginine N-methyltransferase PRMT10
103703932	protein_coding	LOC103703932	XP_008785245.1; XP_008785228.1; XP_008785237.1	uncharacterized LOC103703932
113462543	lncRNA	LOC113462543	.	uncharacterized LOC113462543
103705448	protein_coding	LOC103705448	XP_008787380.1	cytochrome P450 734A6-like
103703968	lncRNA	LOC103703968	.	uncharacterized LOC103703968
103705456	protein_coding	LOC103705456	XP_017697318.2	probable 26S proteasome non-ATPase regulatory subunit 3
103703980	lncRNA	LOC103703980	.	uncharacterized LOC103703980
103703984	protein_coding	LOC103703984	XP_008785323.1	uncharacterized LOC103703984
103703994	protein_coding	LOC103703994	XP_008785332.1	uncharacterized LOC103703994
103705466	protein_coding	LOC103705466	XP_017697323.1	potassium channel AKT1-like
103704003	protein_coding	LOC103704003	XP_026659349.1; XP_026659352.1; XP_026659346.1; XP_026659343.1; XP_026659332.1; XP_008785346.1; XP_026659336.1; XP_026659354.1	protein FAR1-RELATED SEQUENCE 5-like
103704037	protein_coding	LOC103704037	XP_008785391.1	26S proteasome regulatory subunit 8 homolog A
103704057	protein_coding	LOC103704057	XP_026659365.1; XP_008785422.1; XP_026659366.1; XP_008785435.1	serine-threonine kinase receptor-associated protein
103704043	protein_coding	LOC103704043	XP_008785403.1; XP_026659357.1	3-ketoacyl-CoA synthase 11-like
103704070	protein_coding	LOC103704070	XP_008785444.1	uncharacterized LOC103704070
103704079	protein_coding	LOC103704079	XP_008785454.1	caffeoylshikimate esterase-like
103704088	protein_coding	LOC103704088	XP_008785465.1	V-type proton ATPase subunit c''2-like
103704100	protein_coding	LOC103704100	XP_008785475.1	putative pentatricopeptide repeat-containing protein At3g15930
103704109	protein_coding	LOC103704109	XP_008785487.1	ADP,ATP carrier protein 2, chloroplastic-like
103704119	protein_coding	LOC103704119	XP_008785504.1	coleoptile phototropism protein 1-like
103704126	protein_coding	LOC103704126	XP_008785517.2	uncharacterized LOC103704126
103704131	protein_coding	LOC103704131	XP_026659380.1	RNA-binding protein 25
103704138	protein_coding	LOC103704138	XP_008785548.1; XP_008785557.1; XP_026659398.1; XP_026659393.1; XP_008785540.1; XP_008785563.1; XP_026659395.1	ras-related protein RABA5a-like
103704182	protein_coding	LOC103704182	XP_008785597.1	ABC transporter G family member 39
103705480	protein_coding	LOC103705480	XP_026659433.1; XP_026659407.1; XP_026659425.1; XP_026659427.1; XP_026659431.1; XP_026659439.1; XP_026659404.1; XP_026659435.1; XP_026659445.1; XP_026659443.1; XP_026659446.1; XP_026659414.1; XP_026659410.1; XP_026659409.1; XP_026659420.1; XP_026659416.1; XP_026659438.1; XP_026659442.1	uncharacterized LOC103705480
103704193	protein_coding	LOC103704193	XP_008785607.2; XP_026659459.1	gibberellin 3-beta-dioxygenase 1-like
103704201	protein_coding	LOC103704201	XP_008785633.1; XP_026659469.1; XP_008785626.1; XP_008785641.1; XP_026659473.1; XP_008785618.1	aromatic aminotransferase ISS1
103704225	protein_coding	LOC103704225	XP_026659494.1; XP_026659487.1; XP_026659503.1	uncharacterized LOC103704225
103704332	protein_coding	LOC103704332	XP_026659508.1	recQ-mediated genome instability protein 1
103704356	protein_coding	LOC103704356	XP_008785831.1	protein FAR1-RELATED SEQUENCE 6-like
103704372	protein_coding	LOC103704372	XP_008785862.1; XP_008785853.1; XP_026659537.1; XP_026659535.1	protein PGR
103704363	misc_RNA	LOC103704363	.	uncharacterized LOC103704363
103704385	protein_coding	LOC103704385	XP_008785874.1; XP_008785883.1; XP_008785890.1	serine/threonine protein phosphatase 2A 57 kDa regulatory subunit B' kappa isoform-like
103704407	protein_coding	LOC103704407	XP_008785900.1	auxin-responsive protein IAA1-like
103704422	protein_coding	LOC103704422	XP_008785922.1; XP_008785915.1	palmitoyl-acyl carrier protein thioesterase, chloroplastic-like
103704437	protein_coding	LOC103704437	XP_026659556.1	E3 ubiquitin-protein ligase At1g63170
103704444	protein_coding	LOC103704444	XP_008785950.1; XP_008785941.1	extracellular ribonuclease LE-like
103704458	protein_coding	LOC103704458	XP_008785972.1; XP_026659565.1; XP_008785963.1	DNA-repair protein XRCC1
103704467	protein_coding	LOC103704467	XP_008786035.1; XP_008785992.1; XP_008785984.1; XP_008786020.1; XP_026659598.1; XP_026659577.1; XP_008786055.1; XP_026659579.1; XP_026659588.1	uncharacterized LOC103704467
103704519	protein_coding	LOC103704519	XP_008786074.1	acyl transferase 7-like
103704528	protein_coding	LOC103704528	XP_017697839.1; XP_008786094.1; XP_008786086.1	syntaxin-32-like
103704541	protein_coding	LOC103704541	XP_008786122.1; XP_008786106.1	nuclear ubiquitous casein and cyclin-dependent kinase substrate 1-like
103705490	pseudogene	LOC103705490	.	.
103705498	protein_coding	LOC103705498	XP_017697435.1	crocetin glucosyltransferase, chloroplastic-like
103704563	protein_coding	LOC103704563	XP_008786140.1	UDP-galactose/UDP-glucose transporter 3
103704556	lncRNA	LOC103704556	.	uncharacterized LOC103704556
103704572	pseudogene	LOC103704572	.	.
103704584	protein_coding	LOC103704584	XP_008786162.1	nuclear pore complex protein NUP50A-like
103704595	protein_coding	LOC103704595	XP_026659635.1	leucine-rich repeat extensin-like protein 4
103704604	protein_coding	LOC103704604	XP_008786188.1; XP_026659665.1; XP_008786262.1; XP_008786279.1; XP_026659658.1; XP_008786241.1; XP_008786270.1; XP_008786225.1; XP_008786233.1	coatomer subunit beta'-1-like
103704680	protein_coding	LOC103704680	XP_008786308.1; XP_008786298.1	uncharacterized LOC103704680
103704699	protein_coding	LOC103704699	XP_008786326.1	heat shock 70 kDa protein 15-like
103704707	protein_coding	LOC103704707	XP_008786346.1; XP_026659683.1; XP_026659685.1; XP_026659687.1; XP_008786380.1; XP_008786374.1; XP_008786367.1; XP_008786385.1	V-type proton ATPase subunit F-like
103704756	protein_coding	LOC103704756	XP_008786398.1	FRIGIDA-like protein 4a
103704763	protein_coding	LOC103704763	XP_008786410.1	two-on-two hemoglobin-3-like
103704772	protein_coding	LOC103704772	XP_026659717.1; XP_026659715.1; XP_008786441.1; XP_008786422.1; XP_008786456.1; XP_026659706.1; XP_008786448.1	TSL-kinase interacting protein 1
103704798	protein_coding	LOC103704798	XP_008786466.1; XP_017697102.1; XP_008786483.1	uncharacterized LOC103704798
103704817	protein_coding	LOC103704817	XP_008786494.1	uncharacterized LOC103704817
103704826	protein_coding	LOC103704826	XP_008786507.1	brassinosteroid LRR receptor kinase BRI1
103704831	protein_coding	LOC103704831	XP_008786528.1; XP_008786537.1	protein GIGANTEA-like
103705505	protein_coding	LOC103705505	XP_017697367.1	ATP synthase subunit d, mitochondrial-like
103704848	protein_coding	LOC103704848	XP_008786547.1	uncharacterized LOC103704848
103704865	protein_coding	LOC103704865	XP_026659754.1; XP_008786565.1	probable choline kinase 2
103704877	protein_coding	LOC103704877	XP_008786575.1	uncharacterized LOC103704877
103704885	protein_coding	LOC103704885	XP_008786583.1	probable LRR receptor-like serine/threonine-protein kinase At1g34110
103704888	protein_coding	LOC103704888	XP_008786598.1	protein SLOW GREEN 1, chloroplastic
113462616	snRNA	LOC113462616	.	U1 spliceosomal RNA
103704896	lncRNA	LOC103704896	.	uncharacterized LOC103704896
103705515	lncRNA	LOC103705515	.	uncharacterized LOC103705515
103705523	protein_coding	LOC103705523	XP_026659771.1; XP_017697612.1; XP_017697610.1	polyadenylate-binding protein 2-like
103704901	protein_coding	LOC103704901	XP_008786619.1	ubiquitin-conjugating enzyme E2 2
113462600	lncRNA	LOC113462600	.	uncharacterized LOC113462600
103704904	protein_coding	LOC103704904	XP_008786641.1; XP_008786657.1; XP_026659784.1; XP_008786634.1; XP_008786649.1	protein IQ-DOMAIN 31-like
103704932	protein_coding	LOC103704932	XP_008786712.1; XP_008786704.1; XP_008786679.1; XP_008786686.1; XP_008786696.1; XP_026659788.1; XP_008786721.1	small GTPase LIP1-like
103704963	protein_coding	LOC103704963	XP_008786730.2	homeobox-leucine zipper protein HAT5-like
103704973	protein_coding	LOC103704973	XP_008786741.1	mitochondrial outer membrane protein porin 1-like
103705529	protein_coding	LOC103705529	XP_026659811.1; XP_026659813.1	uncharacterized LOC103705529
113462608	protein_coding	LOC113462608	XP_026659823.1	uncharacterized LOC113462608
103704982	protein_coding	LOC103704982	XP_008786749.1	FACT complex subunit SSRP1-like
103704989	protein_coding	LOC103704989	XP_008786760.1	pectate lyase
103705002	protein_coding	LOC103705002	XP_026659841.1; XP_026659831.1; XP_026659836.1; XP_017697466.1; XP_026659839.1; XP_026659833.1; XP_026659832.1; XP_026659842.1	V-type proton ATPase subunit d1-like
103705025	protein_coding	LOC103705025	XP_008786850.1; XP_008786841.1; XP_008786826.1; XP_026659865.1; XP_026659867.1; XP_026659870.1; XP_026659864.1	plant cysteine oxidase 2-like
103705538	protein_coding	LOC103705538	XP_026658453.1	probable WRKY transcription factor 72
103705045	lncRNA	LOC103705045	.	uncharacterized LOC103705045
103705542	protein_coding	LOC103705542	XP_008787519.2	pentatricopeptide repeat-containing protein At2g02750-like
103705548	protein_coding	LOC103705548	XP_008787532.1	histone deacetylase 1
103705590	lncRNA	LOC103705590	.	uncharacterized LOC103705590
103705595	protein_coding	LOC103705595	XP_008787589.1	ribonuclease H2 subunit A
103705605	protein_coding	LOC103705605	XP_017698600.1; XP_008787611.1	rho GTPase-activating protein 1-like
108511306	protein_coding	LOC108511306	XP_017698211.1	protein FANTASTIC FOUR 1-like
103705611	protein_coding	LOC103705611	XP_008787624.1	uncharacterized LOC103705611
103705617	lncRNA	LOC103705617	.	uncharacterized LOC103705617
103705623	protein_coding	LOC103705623	XP_008787649.1	40S ribosomal protein S25-like
113462656	lncRNA	LOC113462656	.	uncharacterized LOC113462656
113462815	snoRNA	LOC113462815	.	small nucleolar RNA snoR86
113462814	snoRNA	LOC113462814	.	small nucleolar RNA snoR86
113462813	snoRNA	LOC113462813	.	small nucleolar RNA snoR86
113462808	snoRNA	LOC113462808	.	small nucleolar RNA snoR86
113462810	snoRNA	LOC113462810	.	small nucleolar RNA snoR86
113462809	snoRNA	LOC113462809	.	small nucleolar RNA snoR86
103705633	protein_coding	LOC103705633	XP_008787659.2	putative pentatricopeptide repeat-containing protein At3g11460, mitochondrial
103705647	protein_coding	LOC103705647	XP_026660079.1; XP_026660073.1; XP_008787683.1; XP_008787688.1	ABC transporter B family member 29, chloroplastic
103705639	protein_coding	LOC103705639	XP_008787674.1	protein transport protein sec24-like
103705664	protein_coding	LOC103705664	XP_008787697.2	small nuclear ribonucleoprotein Sm D2-like
103705675	protein_coding	LOC103705675	XP_008787707.1	uncharacterized protein At5g39865-like
103705685	protein_coding	LOC103705685	XP_026660093.1; XP_026660088.1; XP_008787717.1	uncharacterized LOC103705685
103705691	protein_coding	LOC103705691	XP_026659916.1	alpha carbonic anhydrase 1, chloroplastic
103705699	protein_coding	LOC103705699	XP_026660096.1; XP_008787743.1	uncharacterized LOC103705699
103705707	protein_coding	LOC103705707	XP_008787753.1	uncharacterized protein At1g66480-like
103705716	protein_coding	LOC103705716	XP_008787765.1	heme-binding-like protein At3g10130, chloroplastic
103707918	protein_coding	LOC103707918	XP_008790858.3	disease resistance protein RPM1-like
103707929	pseudogene	LOC103707929	.	.
103705722	protein_coding	LOC103705722	XP_026660120.1; XP_026660115.1; XP_026660111.1; XP_026660116.1; XP_026660124.1; XP_008787778.1	uncharacterized protein At5g03900, chloroplastic
103705739	protein_coding	LOC103705739	XP_008787821.1	glucan endo-1,3-beta-glucosidase 14-like
103705735	lncRNA	LOC103705735	.	uncharacterized LOC103705735
103705767	protein_coding	LOC103705767	XP_008787843.2	uncharacterized LOC103705767
103705777	protein_coding	LOC103705777	XP_008787860.1; XP_008787852.1	cell division protein FtsZ homolog 2-2, chloroplastic-like
103705788	protein_coding	LOC103705788	XP_026660150.1; XP_026660147.1; XP_026660152.1; XP_017697940.1; XP_026660138.1	transcription factor TGAL5-like
103705806	protein_coding	LOC103705806	XP_008787909.1; XP_008787900.1; XP_008787893.1; XP_026660157.1	uncharacterized protein YnbD-like
103705824	protein_coding	LOC103705824	XP_008787953.1; XP_008787921.1; XP_008787937.1; XP_008787930.1; XP_026660167.1; XP_008787945.1; XP_008787961.1	uncharacterized LOC103705824
103705862	protein_coding	LOC103705862	XP_008787972.1	ACT domain-containing protein ACR12-like
103707939	protein_coding	LOC103707939	XP_017698062.2	bZIP transcription factor 46-like
103705873	protein_coding	LOC103705873	XP_008787982.1	germin-like protein 2-4
103707948	protein_coding	LOC103707948	XP_008790903.2	protein trichome birefringence-like 36
103705892	protein_coding	LOC103705892	XP_026660180.1; XP_008788012.1; XP_017698298.1; XP_008788002.1; XP_017698296.1; XP_008788038.1; XP_008788031.1; XP_008788021.1	ubiquitin-like domain-containing protein CIP73
103705882	protein_coding	LOC103705882	XP_008787991.2	pentatricopeptide repeat-containing protein At3g53700, chloroplastic-like
103705917	protein_coding	LOC103705917	XP_008788049.1	uncharacterized LOC103705917
103705927	protein_coding	LOC103705927	XP_008788061.2	disease resistance protein RPM1-like
103705932	protein_coding	LOC103705932	XP_008788072.1	diphosphomevalonate decarboxylase MVD2, peroxisomal-like
103707952	protein_coding	LOC103707952	XP_008790915.1	pentatricopeptide repeat-containing protein At5g48910-like
103705942	protein_coding	LOC103705942	XP_008788083.1	protein SELF-PRUNING-like
103705952	protein_coding	LOC103705952	XP_008788094.1; XP_026660205.1; XP_008788102.1	probable sodium/metabolite cotransporter BASS4, chloroplastic
103705984	protein_coding	LOC103705984	XP_008788145.1; XP_026660225.1	poly [ADP-ribose] polymerase 3
103706002	protein_coding	LOC103706002	XP_008788156.1; XP_008788162.1	CAAX prenyl protease 2
103706015	protein_coding	LOC103706015	XP_008788174.1	probable aspartyl aminopeptidase
103706030	protein_coding	LOC103706030	XP_008788194.1	acyl carrier protein 2, mitochondrial-like
103706035	protein_coding	LOC103706035	XP_026660244.1	R3H domain-containing protein 2-like
103706040	protein_coding	LOC103706040	XP_008788222.1	sialyltransferase-like protein 1
103706048	protein_coding	LOC103706048	XP_017698146.1; XP_017698144.2	probable purple acid phosphatase 20
103706054	protein_coding	LOC103706054	XP_017698163.1; XP_008788245.2; XP_026660265.1	purple acid phosphatase 22-like
103706060	protein_coding	LOC103706060	XP_008788255.1	hippocampus abundant transcript-like protein 1
103706078	protein_coding	LOC103706078	XP_008788284.1	zinc finger A20 and AN1 domain-containing stress-associated protein 5
103706084	lncRNA	LOC103706084	.	uncharacterized LOC103706084
103707962	protein_coding	LOC103707962	XP_008790927.2	cytochrome P450 94C1-like
103707973	protein_coding	LOC103707973	XP_008790937.1	uncharacterized LOC103707973
103707983	protein_coding	LOC103707983	XP_026660277.1	uncharacterized LOC103707983
103707991	protein_coding	LOC103707991	XP_008790955.2	pentatricopeptide repeat-containing protein At4g21065-like
103706089	protein_coding	LOC103706089	XP_026660279.1	60S acidic ribosomal protein P2B-like
103706093	protein_coding	LOC103706093	XP_008788318.2	serine/threonine-protein kinase D6PKL2
103706101	protein_coding	LOC103706101	XP_008788330.1	probable glycosyltransferase 2
103706110	protein_coding	LOC103706110	XP_008788341.1; XP_008788354.1; XP_026660287.1; XP_026660285.1	serine/threonine-protein kinase D6PKL1
103706133	protein_coding	LOC103706133	XP_008788363.1; XP_017698483.1; XP_008788372.1	neutral/alkaline invertase 3, chloroplastic
103706146	protein_coding	LOC103706146	XP_008788401.1; XP_008788384.1; XP_008788392.1	histone deacetylase 9
103706161	protein_coding	LOC103706161	XP_008788414.1; XP_008788422.1; XP_008788430.1	BTB/POZ domain-containing protein FBL11
108510681	protein_coding	LOC108510681	XP_017698072.1	uncharacterized LOC108510681
103707995	protein_coding	LOC103707995	XP_017698269.1	1,4-alpha-glucan-branching enzyme 1, chloroplastic/amyloplastic
103708003	protein_coding	LOC103708003	XP_008790976.2	uncharacterized LOC103708003
103706197	protein_coding	LOC103706197	XP_026660320.1; XP_008788484.1; XP_008788476.1; XP_008788461.1	bZIP transcription factor 16-like
103706235	protein_coding	LOC103706235	XP_008788511.1	putative pentatricopeptide repeat-containing protein At1g16830
103706244	protein_coding	LOC103706244	XP_008788523.1	phosphomevalonate kinase, peroxisomal
103706254	protein_coding	LOC103706254	XP_008788534.1	pentatricopeptide repeat-containing protein At1g31920
103706264	protein_coding	LOC103706264	XP_008788546.1	6-phosphogluconate dehydrogenase, decarboxylating 1
108511249	lncRNA	LOC108511249	.	uncharacterized LOC108511249
103708011	protein_coding	LOC103708011	XP_017697897.1	26S proteasome non-ATPase regulatory subunit 13 homolog B-like
103706273	protein_coding	LOC103706273	XP_008788556.1	uncharacterized LOC103706273
103708022	protein_coding	LOC103708022	XP_008790999.1	uncharacterized LOC103708022
113462707	lncRNA	LOC113462707	.	uncharacterized LOC113462707
103708031	protein_coding	LOC103708031	XP_008791010.1	pentatricopeptide repeat-containing protein At5g27110
103706284	protein_coding	LOC103706284	XP_008788568.1	isoflavone reductase-like protein
103706292	protein_coding	LOC103706292	XP_008788581.1	secretory carrier-associated membrane protein 4
103706299	protein_coding	LOC103706299	XP_008788584.1	phosphoribulokinase, chloroplastic
103706307	protein_coding	LOC103706307	XP_008788600.1; XP_008788595.1	protein BASIC PENTACYSTEINE7
103706324	protein_coding	LOC103706324	XP_026660352.1; XP_017698576.1	choline-phosphate cytidylyltransferase 2-like
103708041	protein_coding	LOC103708041	XP_008791017.2; XP_026660362.1	4-coumarate--CoA ligase-like 6
103706332	protein_coding	LOC103706332	XP_008788615.1	CSC1-like protein At1g32090
103708048	protein_coding	LOC103708048	XP_008791031.1	chaperone protein DnaJ-like
103708056	protein_coding	LOC103708056	XP_026659953.1	protein CYCLOPS-like
103706344	protein_coding	LOC103706344	XP_008788632.1	protein indeterminate-domain 7-like
103706367	protein_coding	LOC103706367	XP_008788661.1	uncharacterized LOC103706367
103706352	protein_coding	LOC103706352	XP_008788651.1; XP_008788644.1	transmembrane 9 superfamily member 2-like
103708066	protein_coding	LOC103708066	XP_017698186.1; XP_026660382.1	D-xylose-proton symporter-like 2
103706380	protein_coding	LOC103706380	XP_008788681.1	probable NADH dehydrogenase [ubiquinone] 1 alpha subcomplex subunit 12
103706390	lncRNA	LOC103706390	.	uncharacterized LOC103706390
103706394	protein_coding	LOC103706394	XP_008788702.1	probable WRKY transcription factor 14
103706400	pseudogene	LOC103706400	.	.
103706410	protein_coding	LOC103706410	XP_008788725.1	uncharacterized LOC103706410
108511357	tRNA	TRNAG-GCC	.	tRNA-Gly
103706418	protein_coding	LOC103706418	XP_008788737.1	uncharacterized LOC103706418
103706428	protein_coding	LOC103706428	XP_008788748.1	protein NRT1/ PTR FAMILY 8.3-like
103706438	protein_coding	LOC103706438	XP_008788759.1; XP_017697878.1	protein NRT1/ PTR FAMILY 8.3-like
103706448	pseudogene	LOC103706448	.	.
103706460	protein_coding	LOC103706460	XP_026660412.1; XP_008788785.1; XP_026660408.1	ADP-ribosylation factor 1-like 2
103706470	protein_coding	LOC103706470	XP_008788796.1	SKP1-like protein 4
103706477	protein_coding	LOC103706477	XP_008788818.1; XP_008788808.1	protein TPR2-like
103706490	protein_coding	LOC103706490	XP_008788828.1	phosphoacetylglucosamine mutase
103708074	protein_coding	LOC103708074	XP_008791066.1	protein trichome birefringence-like 4
103706503	protein_coding	LOC103706503	XP_008788847.1; XP_008788857.1	homeobox-leucine zipper protein ATHB-4-like
103706516	protein_coding	LOC103706516	XP_008788888.1; XP_026660436.1; XP_008788877.1; XP_008788869.1	protein BCCIP homolog
103706559	pseudogene	LOC103706559	.	.
103708090	protein_coding	LOC103708090	XP_008791090.1	DNA topoisomerase 2-like
103706564	protein_coding	LOC103706564	XP_008788932.1	putative UDP-rhamnose:rhamnosyltransferase 1
103706572	protein_coding	LOC103706572	XP_008788945.1	putative UDP-rhamnose:rhamnosyltransferase 1
113462807	pseudogene	LOC113462807	.	.
103708097	protein_coding	LOC103708097	XP_008791100.1	uncharacterized LOC103708097
103706582	protein_coding	LOC103706582	XP_017697967.1; XP_008788963.1; XP_026660457.1; XP_008788956.1	major facilitator superfamily domain-containing protein 12-like
103706598	protein_coding	LOC103706598	XP_008788973.1; XP_008788983.1; XP_017698394.1; XP_008788979.1	DEAD-box ATP-dependent RNA helicase 37-like
103706618	protein_coding	LOC103706618	XP_008788992.1	succinate--CoA ligase [ADP-forming] subunit alpha, mitochondrial
103706627	protein_coding	LOC103706627	XP_008789014.1; XP_026660477.1	acyl-coenzyme A oxidase 4, peroxisomal-like
103706638	protein_coding	LOC103706638	XP_026660496.1; XP_008789042.1; XP_026660487.1; XP_008789050.1; XP_008789032.2; XP_008789059.2; XP_008789026.2; XP_008789067.2	arginine--tRNA ligase, chloroplastic/mitochondrial-like
103706674	protein_coding	LOC103706674	XP_008789091.1	serine/threonine-protein phosphatase PP2A-2 catalytic subunit-like
103706668	protein_coding	LOC103706668	XP_008789078.1	lipid phosphate phosphatase delta
103706680	protein_coding	LOC103706680	XP_008789103.1	phosphatidate cytidylyltransferase 1-like
103706689	protein_coding	LOC103706689	XP_008789114.1; XP_008789133.1; XP_008789122.1	probable acyl-activating enzyme 18, peroxisomal
103706713	protein_coding	LOC103706713	XP_008789143.1; XP_026660518.1	glucan endo-1,3-beta-glucosidase 4
103706723	protein_coding	LOC103706723	XP_008789163.1; XP_026660522.1	rRNA biogenesis protein RRP5
103708106	protein_coding	LOC103708106	XP_026660004.1; XP_026660003.1	uncharacterized LOC103708106
103706732	protein_coding	LOC103706732	XP_008789172.1	40S ribosomal protein S28
103706743	pseudogene	LOC103706743	.	.
103708116	protein_coding	LOC103708116	XP_008791120.1	uncharacterized LOC103708116
103706762	protein_coding	LOC103706762	XP_017698415.1	hexokinase-2-like
103706753	protein_coding	LOC103706753	XP_008789188.1	receptor-like protein kinase HSL1
113462646	lncRNA	LOC113462646	.	uncharacterized LOC113462646
103706770	protein_coding	LOC103706770	XP_008789212.1	amino acid permease 8-like
103706778	lncRNA	LOC103706778	.	uncharacterized LOC103706778
103706796	lncRNA	LOC103706796	.	uncharacterized LOC103706796
103706803	protein_coding	LOC103706803	XP_008789276.1; XP_008789267.1; XP_026660562.1	auxin-responsive protein IAA16-like
103706814	protein_coding	LOC103706814	XP_008789292.1; XP_008789286.1; XP_026660568.1	clavaminate synthase-like protein At3g21360
103706837	protein_coding	LOC103706837	XP_026660573.1	uncharacterized LOC103706837
113462740	lncRNA	LOC113462740	.	uncharacterized LOC113462740
103706845	protein_coding	LOC103706845	XP_008789320.1	40S ribosomal protein S24-1-like
103708137	protein_coding	LOC103708137	XP_026660584.1; XP_017698138.2	cyclic nucleotide-gated ion channel 18-like
103708144	protein_coding	LOC103708144	XP_008791151.1	uncharacterized LOC103708144
103708150	protein_coding	LOC103708150	XP_026660591.1	ABC transporter G family member 25-like
103706853	protein_coding	LOC103706853	XP_008789330.1	dirigent protein 22-like
103706862	lncRNA	LOC103706862	.	uncharacterized LOC103706862
103708155	protein_coding	LOC103708155	XP_026660014.1	uncharacterized LOC103708155
103706871	pseudogene	LOC103706871	.	.
103708164	protein_coding	LOC103708164	XP_026659967.1	disease resistance RPP8-like protein 3
103706879	lncRNA	LOC103706879	.	uncharacterized LOC103706879
103708173	pseudogene	LOC103708173	.	.
103706884	protein_coding	LOC103706884	XP_008789375.1	uncharacterized LOC103706884
103706906	protein_coding	LOC103706906	XP_008789397.1	serine/threonine-protein kinase SRPK-like
103706914	protein_coding	LOC103706914	XP_008789403.1; XP_008789412.1; XP_008789421.1	protein EMSY-LIKE 4-like
108511360	tRNA	TRNAG-GCC	.	tRNA-Gly
103708179	protein_coding	LOC103708179	XP_008791218.1	cation/calcium exchanger 1-like
103706949	protein_coding	LOC103706949	XP_008789457.1	DEAD-box ATP-dependent RNA helicase 38
103706933	protein_coding	LOC103706933	XP_026660611.1; XP_008789447.1	BTB/POZ and MATH domain-containing protein 4-like
103706956	protein_coding	LOC103706956	XP_008789468.1	coenzyme Q-binding protein COQ10 homolog, mitochondrial
103706964	protein_coding	LOC103706964	XP_026660627.1; XP_017698045.2	putative disease resistance protein RGA3
103708194	protein_coding	LOC103708194	XP_008791242.2	putative ripening-related protein 2
103706971	protein_coding	LOC103706971	XP_008789492.1; XP_017698455.1; XP_026660631.1; XP_008789526.1; XP_008789508.1; XP_008789517.1	helicase-like transcription factor CHR28
103708204	protein_coding	LOC103708204	XP_008791252.2	protein ASPARTIC PROTEASE IN GUARD CELL 2-like
103706995	protein_coding	LOC103706995	XP_026660638.1; XP_008789537.1	UDP-N-acetylmuramoyl-tripeptide--D-alanyl-D-alanine ligase-like
103707013	protein_coding	LOC103707013	XP_008789573.1; XP_008789565.1	uncharacterized LOC103707013
103708214	protein_coding	LOC103708214	XP_017698189.2	NADPH-dependent aldehyde reductase-like protein, chloroplastic
103707028	lncRNA	LOC103707028	.	uncharacterized LOC103707028
103708224	protein_coding	LOC103708224	XP_008791271.2	uncharacterized LOC103708224
103707035	protein_coding	LOC103707035	XP_008789587.1	protein RRP6-like 2
103708232	protein_coding	LOC103708232	XP_008791282.1	uncharacterized LOC103708232
103707040	protein_coding	LOC103707040	XP_008789619.1; XP_008789601.1; XP_026660649.1	FH protein interacting protein FIP2
103707070	protein_coding	LOC103707070	XP_008789650.1	5-methyltetrahydropteroyltriglutamate--homocysteine methyltransferase 1-like
103707062	protein_coding	LOC103707062	XP_008789638.1	uncharacterized LOC103707062
103708243	protein_coding	LOC103708243	XP_017698203.1	17.6 kDa class I heat shock protein-like
108510670	protein_coding	LOC108510670	XP_017698184.1	inactive protein RESTRICTED TEV MOVEMENT 2-like
103707080	protein_coding	LOC103707080	XP_008789661.1	inactive protein RESTRICTED TEV MOVEMENT 2-like
103707088	protein_coding	LOC103707088	XP_008789674.1	inactive protein RESTRICTED TEV MOVEMENT 2
103707104	protein_coding	LOC103707104	XP_008789725.1; XP_017698543.1; XP_026660660.1; XP_008789718.1; XP_026660658.1	uncharacterized LOC103707104
103707133	protein_coding	LOC103707133	XP_008789758.1; XP_008789766.1; XP_026660669.1; XP_026660672.1; XP_026660674.1; XP_026660675.1; XP_017698242.1	helicase sen1-like
103707183	protein_coding	LOC103707183	XP_008789808.1	binding partner of ACD11 1
103707191	protein_coding	LOC103707191	XP_008789818.1; XP_008789825.1	granule-bound starch synthase 2, chloroplastic/amyloplastic-like
113462763	lncRNA	LOC113462763	.	uncharacterized LOC113462763
103707211	protein_coding	LOC103707211	XP_008789839.1	ammonium transporter 3 member 1-like
103708257	protein_coding	LOC103708257	XP_026660028.1	beta-glucosidase BoGH3B-like
113462764	protein_coding	LOC113462764	XP_026660685.1	beta-glucosidase BoGH3B-like
103707222	lncRNA	LOC103707222	.	uncharacterized LOC103707222
113462765	lncRNA	LOC113462765	.	uncharacterized LOC113462765
103708265	protein_coding	LOC103708265	XP_017698217.2	uncharacterized LOC103708265
103707230	protein_coding	LOC103707230	XP_008789857.3	probable glycosyltransferase At3g07620
103707239	protein_coding	LOC103707239	XP_008789869.1	serine/threonine-protein kinase TOUSLED
103707245	protein_coding	LOC103707245	XP_008789879.1	EEF1A lysine methyltransferase 1
103707257	protein_coding	LOC103707257	XP_008789899.2	zinc finger CCHC domain-containing protein 7-like
103708275	protein_coding	LOC103708275	XP_008791344.1	putative disease resistance protein RGA3
103707266	lncRNA	LOC103707266	.	uncharacterized LOC103707266
103707271	protein_coding	LOC103707271	XP_017698274.1	ubiquitin carboxyl-terminal hydrolase 12-like
103707280	protein_coding	LOC103707280	XP_026660716.1; XP_008789930.1	tetratricopeptide repeat protein 4 homolog
108511359	tRNA	TRNAR-CCU	.	tRNA-Arg
103707297	protein_coding	LOC103707297	XP_008789959.1	kinesin-like protein KIN-12G
103707308	protein_coding	LOC103707308	XP_008789971.1	myosin-binding protein 7-like
103707320	protein_coding	LOC103707320	XP_008789982.1	F-box protein At5g06550
103707342	protein_coding	LOC103707342	XP_026660737.1; XP_026660741.1; XP_017698344.1; XP_017698339.1; XP_008790019.1; XP_008790010.1; XP_017698341.1	ABC transporter G family member 22
103707361	lncRNA	LOC103707361	.	uncharacterized LOC103707361
103707328	protein_coding	LOC103707328	XP_026660745.1; XP_026660754.1; XP_026660743.1	prolycopene isomerase 1, chloroplastic
103707368	protein_coding	LOC103707368	XP_008790075.1; XP_026660784.1; XP_026660776.1; XP_026660780.1; XP_008790069.1; XP_008790054.1; XP_008790046.1	E3 ubiquitin-protein ligase DIS1-like
103707401	protein_coding	LOC103707401	XP_008790096.1; XP_026660772.1	sucrose-phosphatase 2-like
103707422	protein_coding	LOC103707422	XP_008790124.1	uncharacterized LOC103707422
103707430	protein_coding	LOC103707430	XP_008790136.1	E3 ubiquitin-protein ligase RHF2A
103707438	protein_coding	LOC103707438	XP_008790150.1	sialyltransferase-like protein 5
103707446	protein_coding	LOC103707446	XP_008790162.1	fasciclin-like arabinogalactan protein 16
103707452	protein_coding	LOC103707452	XP_008790185.1; XP_008790189.1; XP_017698275.1; XP_026660797.1; XP_008790175.1	replication factor C subunit 1
103707486	protein_coding	LOC103707486	XP_008790219.1	protein WVD2-like 4
103707495	protein_coding	LOC103707495	XP_008790246.1; XP_008790263.1; XP_008790287.1; XP_008790294.1; XP_008790309.1; XP_008790301.1; XP_008790239.1; XP_008790322.1; XP_008790316.1; XP_008790279.1	uncharacterized LOC103707495
103707572	protein_coding	LOC103707572	XP_008790339.1; XP_008790331.1	nuclear pore complex protein NUP1-like
103707588	protein_coding	LOC103707588	XP_008790367.1; XP_008790360.1; XP_017698332.1; XP_008790352.1	protein YABBY 2-like
103707607	protein_coding	LOC103707607	XP_008790385.1; XP_008790403.1; XP_026660836.1	ubiquitin carboxyl-terminal hydrolase 8
103707629	protein_coding	LOC103707629	XP_008790424.1; XP_008790415.1; XP_008790431.1	uncharacterized LOC103707629
103707646	protein_coding	LOC103707646	XP_008790442.1	L-type lectin-domain containing receptor kinase IV.1-like
103708295	protein_coding	LOC103708295	XP_008791365.2	L-type lectin-domain containing receptor kinase IV.2-like
103707657	protein_coding	LOC103707657	XP_026660865.1; XP_017698470.1; XP_026660869.1; XP_008790464.1	uncharacterized LOC103707657
103707694	protein_coding	LOC103707694	XP_008790508.1; XP_017698532.1	cinnamoyl-CoA reductase-like SNL6
103708302	protein_coding	LOC103708302	XP_026660857.1; XP_017698128.1; XP_026660854.1	pentatricopeptide repeat-containing protein At1g71420
113462654	protein_coding	LOC113462654	XP_026660031.1	polygalacturonase
103707704	protein_coding	LOC103707704	XP_008790520.1	probable cellulose synthase A catalytic subunit 8 [UDP-forming]
103707713	protein_coding	LOC103707713	XP_008790532.1	photosystem II 5 kDa protein, chloroplastic-like
113462800	lncRNA	LOC113462800	.	uncharacterized LOC113462800
103707724	protein_coding	LOC103707724	XP_026659984.1	methyl-CpG-binding domain-containing protein 11-like
103707731	protein_coding	LOC103707731	XP_008790567.2	putative phosphatidylglycerol/phosphatidylinositol transfer protein DDB_G0282107
103707740	protein_coding	LOC103707740	XP_008790576.1	ervatamin-B-like
103707750	protein_coding	LOC103707750	XP_008790588.1	inositol 3-kinase
103707757	protein_coding	LOC103707757	XP_008790601.1; XP_008790609.1	zinc finger CCHC domain-containing protein 8-like
103707767	protein_coding	LOC103707767	XP_008790623.1	pentatricopeptide repeat-containing protein At1g05670, mitochondrial
103707774	protein_coding	LOC103707774	XP_026660898.1; XP_008790645.1; XP_008790654.1; XP_008790635.1; XP_026660895.1	chromatin modification-related protein EAF1 B-like
103707792	protein_coding	LOC103707792	XP_008790674.1	uncharacterized LOC103707792
103707815	protein_coding	LOC103707815	XP_026660915.1	protein enabled homolog
108511310	lncRNA	LOC108511310	.	uncharacterized LOC108511310
113462801	lncRNA	LOC113462801	.	uncharacterized LOC113462801
103707829	protein_coding	LOC103707829	XP_008790732.1; XP_008790741.1; XP_008790724.1	protein FRA10AC1 homolog
103707848	protein_coding	LOC103707848	XP_008790769.1; XP_026660951.1; XP_017698609.1; XP_017698611.1; XP_026660949.1	guanylate kinase 1-like
103707866	protein_coding	LOC103707866	XP_008790792.1; XP_026660955.1; XP_008790783.1	nuclear transcription factor Y subunit A-1
103707889	protein_coding	LOC103707889	XP_008790812.1; XP_026660961.1	probable cytokinin riboside 5'-monophosphate phosphoribohydrolase LOG4
103708329	protein_coding	LOC103708329	XP_008791431.1	mechanosensitive ion channel protein 10-like
103708340	protein_coding	LOC103708340	XP_017699194.1; XP_008791442.1	NADP-dependent malic enzyme-like
103708345	protein_coding	LOC103708345	XP_026661397.1; XP_026661411.1; XP_026661406.1; XP_026661402.1; XP_026661399.1; XP_008791456.1	2-oxoglutarate-Fe(II) type oxidoreductase hxnY
103708372	lncRNA	LOC103708372	.	uncharacterized LOC103708372
103708362	protein_coding	LOC103708362	XP_008791485.1	transcription repressor MYB5-like
103708379	protein_coding	LOC103708379	XP_008791498.1	transcription factor MYBS3-like
103708387	protein_coding	LOC103708387	XP_017699092.1	uncharacterized LOC103708387
103710944	protein_coding	LOC103710944	XP_026661240.1	pseudo histidine-containing phosphotransfer protein 2-like
103708414	protein_coding	LOC103708414	XP_008791552.1	ABC transporter G family member 42-like
113463013	pseudogene	LOC113463013	.	.
103708395	protein_coding	LOC103708395	XP_008791522.1; XP_008791538.1	probable RNA-dependent RNA polymerase 5
103710952	protein_coding	LOC103710952	XP_026661445.1	kinesin-like protein KIN-14D
103708420	protein_coding	LOC103708420	XP_026661438.1; XP_026661431.1; XP_008791563.1; XP_026661433.1	casein kinase 1-like protein HD16
103708427	protein_coding	LOC103708427	XP_008791574.1	uncharacterized LOC103708427
103708437	protein_coding	LOC103708437	XP_026661451.1; XP_017699258.1; XP_008791586.1	GATA zinc finger domain-containing protein 14-like
103710959	protein_coding	LOC103710959	XP_008795127.2	lachrymatory-factor synthase-like
103708445	protein_coding	LOC103708445	XP_008791599.1	monoacylglycerol lipase-like
103710968	protein_coding	LOC103710968	XP_008795137.1	uncharacterized LOC103710968
103708454	protein_coding	LOC103708454	XP_008791615.1; XP_008791607.1	phosphoribosylaminoimidazole carboxylase, chloroplastic
103708475	protein_coding	LOC103708475	XP_008791633.1	homeobox-leucine zipper protein ATHB-15-like
103710977	protein_coding	LOC103710977	XP_008795148.2	mitogen-activated protein kinase kinase kinase 1-like
103708481	protein_coding	LOC103708481	XP_008791646.1	nuclear pore complex protein NUP35
103708490	protein_coding	LOC103708490	XP_026661486.1; XP_008791657.1	protein phosphatase 1 regulatory inhibitor subunit PPP1R7 homolog
103708504	protein_coding	LOC103708504	XP_008791687.2	mavicyanin-like
103710992	protein_coding	LOC103710992	XP_017698686.1	uncharacterized LOC103710992
103708513	protein_coding	LOC103708513	XP_008791698.1	F-box/LRR-repeat protein 2-like
103711000	protein_coding	LOC103711000	XP_008795185.1	dehydration-responsive element-binding protein 3-like
113462902	lncRNA	LOC113462902	.	uncharacterized LOC113462902
103708525	protein_coding	LOC103708525	XP_008791709.1	mannan endo-1,4-beta-mannosidase 2
103711007	protein_coding	LOC103711007	XP_008795198.1	uncharacterized LOC103711007
103708533	protein_coding	LOC103708533	XP_008791720.1; XP_026661503.1	probable serine/threonine-protein kinase At1g54610
103708548	protein_coding	LOC103708548	XP_008791739.2	mitogen-activated protein kinase kinase kinase 11-like
103708555	protein_coding	LOC103708555	XP_008791753.1; XP_008791798.1; XP_008791805.1; XP_008791789.1; XP_008791771.1; XP_008791780.1; XP_008791762.1	proton pump-interactor 1-like
103708585	protein_coding	LOC103708585	XP_008791819.2	transcription factor bHLH162-like
103708594	protein_coding	LOC103708594	XP_008791832.1	O-acyltransferase WSD1-like
103711016	protein_coding	LOC103711016	XP_008795209.1	protein GRIM REAPER-like
113462907	lncRNA	LOC113462907	.	uncharacterized LOC113462907
103708604	protein_coding	LOC103708604	XP_017699100.1	rapid alkalinization factor-like
113462861	protein_coding	LOC113462861	XP_026661249.1	early nodulin-like protein 1
103708613	protein_coding	LOC103708613	XP_026661251.1	nascent polypeptide-associated complex subunit alpha, muscle-specific form
103708619	protein_coding	LOC103708619	XP_008791861.1; XP_008791869.1	uncharacterized LOC103708619
103708634	protein_coding	LOC103708634	XP_008791880.1	trifunctional UDP-glucose 4,6-dehydratase/UDP-4-keto-6-deoxy-D-glucose 3,5-epimerase/UDP-4-keto-L-rhamnose-reductase RHM1
103711026	protein_coding	LOC103711026	XP_008795220.1	heat stress transcription factor C-2b-like
103708647	protein_coding	LOC103708647	XP_008791911.1; XP_008791901.1	MADS-box transcription factor 3
113462910	lncRNA	LOC113462910	.	uncharacterized LOC113462910
103708660	protein_coding	LOC103708660	XP_008791922.1	uncharacterized LOC103708660
103708671	lncRNA	LOC103708671	.	uncharacterized LOC103708671
103708674	protein_coding	LOC103708674	XP_008791972.1; XP_017699075.1	E3 ubiquitin-protein ligase CCNB1IP1 homolog
103708712	protein_coding	LOC103708712	XP_008791993.1	serine/threonine-protein phosphatase 5
103708701	protein_coding	LOC103708701	XP_008791983.1	protein HEADING DATE 3A-like
103708722	protein_coding	LOC103708722	XP_008792003.1	ras-related protein RABB1c-like
103708733	protein_coding	LOC103708733	XP_008792030.1; XP_008792013.1	urease accessory protein F
103711036	protein_coding	LOC103711036	XP_008795231.1	ubiquinone biosynthesis O-methyltransferase, mitochondrial
103708755	protein_coding	LOC103708755	XP_008792050.1	protein disulfide isomerase-like 5-1
103708774	protein_coding	LOC103708774	XP_008792073.1	elongation factor 1-alpha
103708765	protein_coding	LOC103708765	XP_008792062.1	elongation factor 1-alpha
103708781	protein_coding	LOC103708781	XP_008792086.1	mitochondrial import inner membrane translocase subunit TIM14-2-like
103708788	protein_coding	LOC103708788	XP_008792097.1	protein IQ-DOMAIN 1-like
103708797	protein_coding	LOC103708797	XP_008792108.1	probable beta-1,4-xylosyltransferase IRX9
103708805	protein_coding	LOC103708805	XP_026661588.1	uncharacterized LOC103708805
103711054	protein_coding	LOC103711054	XP_008795252.1	LOB domain-containing protein 1
103708821	protein_coding	LOC103708821	XP_008792139.1	phosphatidylinositol transfer protein 1-like
103708829	lncRNA	LOC103708829	.	uncharacterized LOC103708829
103708837	protein_coding	LOC103708837	XP_008792155.1	tetraspanin-3-like
103708846	protein_coding	LOC103708846	XP_008792165.1	low temperature-induced protein lt101.2
103708855	protein_coding	LOC103708855	XP_008792184.1; XP_017698754.1	interactor of constitutive active ROPs 2, chloroplastic-like
103708870	protein_coding	LOC103708870	XP_026661610.1	DDB1- and CUL4-associated factor 8-like
103708880	protein_coding	LOC103708880	XP_008792208.1	uncharacterized LOC103708880
103708890	protein_coding	LOC103708890	XP_008792227.1; XP_008792219.1; XP_008792242.1; XP_008792234.1	nuclear transcription factor Y subunit B-like
103708916	protein_coding	LOC103708916	XP_008792273.1; XP_008792259.1	probable RNA-binding protein ARP1
103708943	protein_coding	LOC103708943	XP_008792285.1	probable sugar phosphate/phosphate translocator At3g11320
103708949	lncRNA	LOC103708949	.	uncharacterized LOC103708949
103708956	protein_coding	LOC103708956	XP_008792304.1	dof zinc finger protein DOF3.2
103708962	protein_coding	LOC103708962	XP_008792316.1; XP_008792326.1; XP_026661645.1; XP_026661650.1	arogenate dehydratase/prephenate dehydratase 2, chloroplastic
103708987	protein_coding	LOC103708987	XP_008792346.1	mitogen-activated protein kinase 5
103708996	protein_coding	LOC103708996	XP_008792358.1	probable LRR receptor-like serine/threonine-protein kinase At1g67720
103709007	protein_coding	LOC103709007	XP_008792380.1	L-ascorbate peroxidase, cytosolic-like
103709013	protein_coding	LOC103709013	XP_008792393.1	protein REVEILLE 8
103709025	protein_coding	LOC103709025	XP_008792404.1; XP_008792412.1; XP_008792421.1	DNA repair protein RAD51 homolog 2
103709051	protein_coding	LOC103709051	XP_017698812.1	floral homeotic protein APETALA 2
108511452	lncRNA	LOC108511452	.	uncharacterized LOC108511452
103709061	protein_coding	LOC103709061	XP_008792469.1; XP_008792463.1	pentatricopeptide repeat-containing protein At5g02830, chloroplastic
113462931	lncRNA	LOC113462931	.	uncharacterized LOC113462931
103711068	protein_coding	LOC103711068	XP_026661688.1; XP_026661686.1	uncharacterized protein YKR070W
103709073	protein_coding	LOC103709073	XP_008792482.1; XP_026661697.1	50S ribosomal protein L10, chloroplastic-like
103709081	protein_coding	LOC103709081	XP_026661699.1; XP_008792500.1; XP_008792494.1	50S ribosomal protein L10, chloroplastic-like
103709107	protein_coding	LOC103709107	XP_008792544.1; XP_008792537.1; XP_008792529.1	two-component response regulator-like PRR37
103709091	protein_coding	LOC103709091	XP_026661693.1	elongator complex protein 6
103709132	protein_coding	LOC103709132	XP_008792563.1; XP_008792570.1	probable serine/threonine-protein kinase PBL7
103709144	protein_coding	LOC103709144	XP_008792592.1; XP_008792582.1	ecotropic viral integration site 5 protein homolog
103711075	protein_coding	LOC103711075	XP_026661261.1	cardiolipin synthase (CMP-forming), mitochondrial-like
103709157	protein_coding	LOC103709157	XP_008792607.1	uncharacterized LOC103709157
103709165	protein_coding	LOC103709165	XP_026661725.1; XP_008792618.1	nitrilase-like protein 2
103709179	protein_coding	LOC103709179	XP_008792632.1	probable protein phosphatase 2C 38
103711082	protein_coding	LOC103711082	XP_008795304.1	plant UBX domain-containing protein 1-like
108511455	tRNA	TRNAH-GUG	.	tRNA-His
103709203	protein_coding	LOC103709203	XP_008792655.1	transcription factor MYB77-like
103709212	protein_coding	LOC103709212	XP_008792668.1	transcription factor bHLH51-like
103709220	protein_coding	LOC103709220	XP_008792681.1	probable calcium-binding protein CML31
103709227	protein_coding	LOC103709227	XP_008792694.1	potassium transporter 1
103709236	protein_coding	LOC103709236	XP_008792710.1	dnaJ protein ERDJ3A
103709243	protein_coding	LOC103709243	XP_026661023.1; XP_008792722.1; XP_008792731.1; XP_008792747.1; XP_008792739.1	importin-11
103709271	protein_coding	LOC103709271	XP_008792765.1; XP_008792771.1; XP_008792777.1	uncharacterized LOC103709271
103709288	protein_coding	LOC103709288	XP_008792787.1	ran-binding protein 1 homolog b-like
103709295	protein_coding	LOC103709295	XP_008792800.1; XP_008792807.1	ERBB-3 BINDING PROTEIN 1
103709323	protein_coding	LOC103709323	XP_026661183.1; XP_026661188.1; XP_026661199.1; XP_008792871.1; XP_008792850.1; XP_026661177.1; XP_008792856.1	clathrin heavy chain 1-like
103711096	protein_coding	LOC103711096	XP_026661269.1	mitogen-activated protein kinase kinase kinase 17-like
103709356	protein_coding	LOC103709356	XP_008792880.1	mitochondrial succinate-fumarate transporter 1-like
103709387	protein_coding	LOC103709387	XP_008792913.1	probable protein phosphatase 2C 32
103709377	protein_coding	LOC103709377	XP_008792902.1	em protein H5
103709366	protein_coding	LOC103709366	XP_008792890.1	chlorophyll synthase, chloroplastic
103711105	protein_coding	LOC103711105	XP_008795331.2	anaphase-promoting complex subunit 1
103709395	protein_coding	LOC103709395	XP_008792924.1	protein ESKIMO 1-like
103709402	protein_coding	LOC103709402	XP_008792937.2	endoglucanase 15-like
103709410	protein_coding	LOC103709410	XP_008792949.1	asparagine synthetase [glutamine-hydrolyzing]-like
103709417	protein_coding	LOC103709417	XP_008792962.1	protein PMR5
103709427	protein_coding	LOC103709427	XP_008792999.1; XP_017698922.1; XP_008792987.1; XP_008792991.1	glutamate--cysteine ligase, chloroplastic-like
113462857	lncRNA	LOC113462857	.	uncharacterized LOC113462857
103711112	protein_coding	LOC103711112	XP_017698833.2	uncharacterized LOC103711112
103709460	protein_coding	LOC103709460	XP_026661212.1	uncharacterized LOC103709460
103709465	protein_coding	LOC103709465	XP_008793034.2	metal tolerance protein 1-like
103709481	protein_coding	LOC103709481	XP_008793066.1	acyl-coenzyme A oxidase 4, peroxisomal
103711117	protein_coding	LOC103711117	XP_008795357.3	gibberellin 2-beta-dioxygenase 6
103709488	protein_coding	LOC103709488	XP_008793079.1; XP_026661045.1	phosphoinositide phosphatase SAC8
103709502	protein_coding	LOC103709502	XP_026661225.1	uncharacterized LOC103709502
103709505	protein_coding	LOC103709505	XP_008793121.1	omega-3 fatty acid desaturase, chloroplastic
103709513	protein_coding	LOC103709513	XP_008793135.1	uncharacterized LOC103709513
103709517	protein_coding	LOC103709517	XP_008793149.2	zinc finger CCCH domain-containing protein 33
103711125	protein_coding	LOC103711125	XP_026661284.1	trihelix transcription factor GT-3b
103709524	pseudogene	LOC103709524	.	.
103709538	lncRNA	LOC103709538	.	uncharacterized LOC103709538
103709544	protein_coding	LOC103709544	XP_008793177.1; XP_008793187.1	probable 2-oxoglutarate-dependent dioxygenase At3g111800
103709552	protein_coding	LOC103709552	XP_008793200.1	probable 2-oxoglutarate-dependent dioxygenase At5g05600
103709560	protein_coding	LOC103709560	XP_008793213.1	PHD finger protein ALFIN-LIKE 2
103709570	protein_coding	LOC103709570	XP_008793224.1	dnaJ protein homolog 1
103709576	protein_coding	LOC103709576	XP_008793237.1	60S ribosomal protein L13a-4
103709587	protein_coding	LOC103709587	XP_008793248.1	carboxy-terminal domain RNA polymerase II polypeptide A small phosphatase 1-like
103709595	protein_coding	LOC103709595	XP_017698891.1; XP_026660999.1; XP_026660996.1	symplekin
103709609	protein_coding	LOC103709609	XP_008793277.1	putative serine/threonine-protein kinase-like protein CCR3
103709618	protein_coding	LOC103709618	XP_026661151.1; XP_008793287.1	rhodanese-like domain-containing protein 10
103709629	protein_coding	LOC103709629	XP_008793296.1	NF-X1-type zinc finger protein NFXL2
103709636	protein_coding	LOC103709636	XP_008793309.2	phosphoinositide phospholipase C 2-like
103709645	protein_coding	LOC103709645	XP_008793320.2	protein DOG1-like 4
103709653	protein_coding	LOC103709653	XP_008793333.1	uncharacterized protein At4g08330, chloroplastic-like
103709660	protein_coding	LOC103709660	XP_008793344.1	fasciclin-like arabinogalactan protein 12
103709669	protein_coding	LOC103709669	XP_008793354.1	dnaJ protein P58IPK homolog B
103711143	protein_coding	LOC103711143	XP_008795394.2	zinc finger protein MAGPIE
103709679	protein_coding	LOC103709679	XP_026661069.1; XP_026661072.1; XP_008793388.1; XP_026661067.1; XP_017698913.1; XP_026661058.1	probable E3 ubiquitin-protein ligase HIP1
103709701	protein_coding	LOC103709701	XP_026661298.1	glycine-rich cell wall structural protein 1.0-like
103709716	protein_coding	LOC103709716	XP_008793426.1; XP_017698885.1; XP_008793439.1; XP_017698886.1	uncharacterized LOC103709716
103709737	protein_coding	LOC103709737	XP_008793459.1; XP_008793449.1	uncharacterized LOC103709737
103709748	protein_coding	LOC103709748	XP_008793466.1	tetraspanin-6-like
103709757	protein_coding	LOC103709757	XP_008793477.1; XP_008793485.1	uncharacterized LOC103709757
103709782	lncRNA	LOC103709782	.	uncharacterized LOC103709782
103709772	protein_coding	LOC103709772	XP_008793497.1	peroxidase 21
103709790	protein_coding	LOC103709790	XP_008793518.1; XP_008793513.1	transmembrane protein 209
103709803	protein_coding	LOC103709803	XP_008793530.1	importin subunit alpha-2
103709813	protein_coding	LOC103709813	XP_008793542.1; XP_008793550.1; XP_008793559.1	lipid phosphate phosphatase gamma
103709830	protein_coding	LOC103709830	XP_008793585.1; XP_017698935.1	alpha-taxilin-like
103709860	protein_coding	LOC103709860	XP_008793607.1	probable serine/threonine-protein kinase PBL25
103709868	protein_coding	LOC103709868	XP_008793619.1	L-type lectin-domain containing receptor kinase VIII.1
103709879	lncRNA	LOC103709879	.	uncharacterized LOC103709879
103709889	protein_coding	LOC103709889	XP_008793639.1	40S ribosomal protein S26-like
103709910	protein_coding	LOC103709910	XP_008793666.1; XP_026661731.1	thylakoid membrane protein TERC, chloroplastic
103709917	protein_coding	LOC103709917	XP_008793678.1	protein IN2-1 homolog B-like
103709926	protein_coding	LOC103709926	XP_026661737.1; XP_008793710.1; XP_008793686.1; XP_008793700.1; XP_008793694.1	protein IN2-1 homolog B-like
103709946	protein_coding	LOC103709946	XP_008793721.1	uncharacterized LOC103709946
103709956	protein_coding	LOC103709956	XP_008793740.1; XP_008793732.1	kinesin-like protein KIN-5A
103709973	protein_coding	LOC103709973	XP_008793752.1	uncharacterized LOC103709973
103709988	protein_coding	LOC103709988	XP_026661758.1; XP_026661760.1; XP_008793769.1	protein SENSITIVITY TO RED LIGHT REDUCED 1
103711150	protein_coding	LOC103711150	XP_008795405.1	WUSCHEL-related homeobox 3B-like
103710010	protein_coding	LOC103710010	XP_008793799.1; XP_008793806.1	embryo-specific protein ATS3A-like
108511366	protein_coding	LOC108511366	XP_026661768.1; XP_026661774.1; XP_026661770.1	uncharacterized LOC108511366
103709998	protein_coding	LOC103709998	XP_008793780.1	UPF0014 membrane protein STAR2
103710021	protein_coding	LOC103710021	XP_008793817.1; XP_026661789.1	uncharacterized LOC103710021
103710035	protein_coding	LOC103710035	XP_026661799.1; XP_026661795.1; XP_008793847.1; XP_008793839.1	glycine-rich protein A3-like
103710048	protein_coding	LOC103710048	XP_008793872.1; XP_008793858.1; XP_026661811.1; XP_008793878.1; XP_008793867.1	ribulose-1,5 bisphosphate carboxylase/oxygenase large subunit N-methyltransferase, chloroplastic
103710075	protein_coding	LOC103710075	XP_008793894.1	histone H4-like
103710077	protein_coding	LOC103710077	XP_026661841.1; XP_026661835.1; XP_008793916.1	uncharacterized LOC103710077
103710101	protein_coding	LOC103710101	XP_008793941.1	uncharacterized LOC103710101
103710093	pseudogene	LOC103710093	.	.
103710110	protein_coding	LOC103710110	XP_008793958.3; XP_008793951.3	protein SIEL
113462960	protein_coding	LOC113462960	XP_026661852.1	putative disease resistance protein RGA1
113462871	protein_coding	LOC113462871	XP_026661307.1	uncharacterized LOC113462871
103711166	protein_coding	LOC103711166	XP_026661314.1	disease resistance protein RGA2-like
113462880	protein_coding	LOC113462880	XP_026661363.1	probable LRR receptor-like serine/threonine-protein kinase At1g74360
103710125	pseudogene	LOC103710125	.	.
103710144	protein_coding	LOC103710144	XP_008793989.2; XP_017698764.1; XP_017698760.1	WEB family protein At5g55860-like
103711176	protein_coding	LOC103711176	XP_008795451.1	uncharacterized protein At5g01610
103710154	protein_coding	LOC103710154	XP_008793998.1	lamin-like protein
103710163	protein_coding	LOC103710163	XP_008794006.1	cell division topological specificity factor homolog, chloroplastic-like
103710172	protein_coding	LOC103710172	XP_008794020.1; XP_026661877.1	uncharacterized LOC103710172
103710183	protein_coding	LOC103710183	XP_026661883.1; XP_008794058.1; XP_008794050.1	uncharacterized LOC103710183
103710198	protein_coding	LOC103710198	XP_026661895.1; XP_008794069.1	tRNA (guanosine(18)-2'-O)-methyltransferase
103710209	lncRNA	LOC103710209	.	uncharacterized LOC103710209
103710216	protein_coding	LOC103710216	XP_008794085.2	pentatricopeptide repeat-containing protein At1g08070, chloroplastic-like
103710224	protein_coding	LOC103710224	XP_008794099.1	nodulin-related protein 1
103710234	protein_coding	LOC103710234	XP_008794111.1	probable ubiquitin conjugation factor E4
103711183	protein_coding	LOC103711183	XP_017699325.1	phosphatidylinositol 3,4,5-trisphosphate 3-phosphatase and protein-tyrosine-phosphatase PTEN1
103710242	protein_coding	LOC103710242	XP_008794122.1	ribosome biogenesis protein WDR12 homolog
103710250	protein_coding	LOC103710250	XP_008794133.1	flavonoid 3'-monooxygenase-like
103711194	protein_coding	LOC103711194	XP_017699139.1; XP_017699135.1; XP_017699131.1	DExH-box ATP-dependent RNA helicase DExH14
103710258	protein_coding	LOC103710258	XP_008794145.1	PLASMODESMATA CALLOSE-BINDING PROTEIN 3
103710266	protein_coding	LOC103710266	XP_008794156.1; XP_026661929.1	erlin-2-B
103710275	protein_coding	LOC103710275	XP_008794164.2	pentatricopeptide repeat-containing protein At1g69290-like
103710287	protein_coding	LOC103710287	XP_017698766.1; XP_017698767.1; XP_026661930.1; XP_026661934.1	histone deacetylase 5-like
103710303	protein_coding	LOC103710303	XP_008794194.1; XP_008794201.1	mitochondrial substrate carrier family protein E
108511456	tRNA	TRNAN-GUU	.	tRNA-Asn
103710318	protein_coding	LOC103710318	XP_008794214.1	probable small nuclear ribonucleoprotein G
103710327	protein_coding	LOC103710327	XP_026661952.1; XP_026661950.1; XP_017699180.1	protein RIK
103710337	pseudogene	LOC103710337	.	.
103710346	protein_coding	LOC103710346	XP_008794246.1	uncharacterized LOC103710346
103710358	protein_coding	LOC103710358	XP_008794264.2	glycine-rich RNA-binding protein blt801-like
103710366	protein_coding	LOC103710366	XP_008794277.1	replication protein A 70 kDa DNA-binding subunit B-like
103711218	protein_coding	LOC103711218	XP_026661366.1	glycerophosphodiester phosphodiesterase GDPD6
103710373	lncRNA	LOC103710373	.	uncharacterized LOC103710373
103710395	protein_coding	LOC103710395	XP_008794312.1	calcium-transporting ATPase 4, endoplasmic reticulum-type-like
103710403	protein_coding	LOC103710403	XP_008794322.1	probable receptor-like protein kinase At5g59700
103710411	protein_coding	LOC103710411	XP_008794331.1; XP_026661982.1	myosin-9
103711225	protein_coding	LOC103711225	XP_008795518.1	probable membrane-associated kinase regulator 4
103710424	lncRNA	LOC103710424	.	uncharacterized LOC103710424
103710442	protein_coding	LOC103710442	XP_008794370.2	uncharacterized LOC103710442
103710452	protein_coding	LOC103710452	XP_008794382.1	probable pectate lyase 4
103710460	protein_coding	LOC103710460	XP_008794396.1	60S ribosomal protein L35
108511458	tRNA	TRNAR-UCG	.	tRNA-Arg
103711236	protein_coding	LOC103711236	XP_008795530.1	protein SODIUM POTASSIUM ROOT DEFECTIVE 2-like
103710467	protein_coding	LOC103710467	XP_008794407.1	uncharacterized LOC103710467
103711243	protein_coding	LOC103711243	XP_017699038.1	uncharacterized LOC103711243
103710476	protein_coding	LOC103710476	XP_008794450.1; XP_026662012.1; XP_026662014.1; XP_026662000.1; XP_026662003.1; XP_008794441.1; XP_026662005.1; XP_008794424.1	alpha-1,3-mannosyl-glycoprotein 2-beta-N-acetylglucosaminyltransferase-like
113462996	lncRNA	LOC113462996	.	uncharacterized LOC113462996
103710505	protein_coding	LOC103710505	XP_008794480.1; XP_008794471.1; XP_008794462.1	U-box domain-containing protein 44-like
103711251	protein_coding	LOC103711251	XP_008795554.1	agamous-like MADS-box protein AGL30
103711259	protein_coding	LOC103711259	XP_017698678.2	probable leucine-rich repeat receptor-like protein kinase At5g63930
103710524	pseudogene	LOC103710524	.	.
103710532	protein_coding	LOC103710532	XP_008794513.3	ubiquitin carboxyl-terminal hydrolase 4-like
103711269	protein_coding	LOC103711269	XP_008795579.3	pumilio homolog 4-like
103710539	protein_coding	LOC103710539	XP_008794526.1	annexin D1-like
108511461	tRNA	TRNAR-ACG	.	tRNA-Arg
113462999	lncRNA	LOC113462999	.	uncharacterized LOC113462999
103710546	protein_coding	LOC103710546	XP_008794537.1	protein SLOW GREEN 1, chloroplastic-like
103710555	protein_coding	LOC103710555	XP_008794549.1	probable glutathione S-transferase DHAR1, cytosolic
103711287	protein_coding	LOC103711287	XP_008795596.1; XP_017699056.1; XP_026662047.1	sulfate transporter 4.1, chloroplastic-like
103710560	protein_coding	LOC103710560	XP_008794565.1; XP_008794560.1	actin-101-like
103710574	protein_coding	LOC103710574	XP_008794577.1	glutelin type-D 1-like
103710582	protein_coding	LOC103710582	XP_008794590.1; XP_008794598.1; XP_008794608.1	metal tolerance protein 5-like
103710609	protein_coding	LOC103710609	XP_026662068.1	protein-tyrosine-phosphatase MKP1
103710631	protein_coding	LOC103710631	XP_008794671.1	UDP-galactose/UDP-glucose transporter 5-like
103710638	pseudogene	LOC103710638	.	.
103710651	protein_coding	LOC103710651	XP_026662081.1; XP_026662077.1; XP_008794702.1; XP_008794721.1; XP_008794711.1	psbP-like protein 1, chloroplastic
103710662	protein_coding	LOC103710662	XP_008794734.1; XP_026662087.1	ABC transporter B family member 20-like
103710669	protein_coding	LOC103710669	XP_008794747.1	vacuolar fusion protein MON1 homolog
113462877	protein_coding	LOC113462877	XP_026661332.1	RING-H2 finger protein ATL57-like
103710685	protein_coding	LOC103710685	XP_026661336.1	receptor-like protein kinase THESEUS 1
103710703	protein_coding	LOC103710703	XP_008794793.1	uncharacterized LOC103710703
103710707	protein_coding	LOC103710707	XP_008794805.1	probable aquaporin TIP1-2
103710715	lncRNA	LOC103710715	.	uncharacterized LOC103710715
103711302	protein_coding	LOC103711302	XP_008795619.1	myb-related protein MYBAS1-like
103711307	protein_coding	LOC103711307	XP_026662105.1	kinesin-like protein KIN-5B
103710740	protein_coding	LOC103710740	XP_008794844.1	protein ALP1-like
103710750	protein_coding	LOC103710750	XP_008794855.1	uncharacterized LOC103710750
103710768	protein_coding	LOC103710768	XP_008794872.1	coatomer subunit zeta-2-like
103711316	protein_coding	LOC103711316	XP_008795640.1	zinc finger protein ZAT12-like
103710776	protein_coding	LOC103710776	XP_008794885.1	aspartate--tRNA ligase, chloroplastic/mitochondrial
103711323	protein_coding	LOC103711323	XP_017699108.2	type I inositol polyphosphate 5-phosphatase 8-like
103710784	protein_coding	LOC103710784	XP_008794897.1; XP_008794906.1	2-oxoglutarate dehydrogenase, mitochondrial-like
103710797	protein_coding	LOC103710797	XP_008794918.1	ras-related protein RABE1c-like
103710805	protein_coding	LOC103710805	XP_008794929.1; XP_008794936.1	soluble inorganic pyrophosphatase 4
113462882	lncRNA	LOC113462882	.	uncharacterized LOC113462882
103710823	protein_coding	LOC103710823	XP_008794946.1	histone H2B.11-like
113463011	lncRNA	LOC113463011	.	uncharacterized LOC113463011
103710831	pseudogene	LOC103710831	.	.
103710838	protein_coding	LOC103710838	XP_026662131.1; XP_026662134.1	uncharacterized LOC103710838
103710864	protein_coding	LOC103710864	XP_008794999.1	organelle RRM domain-containing protein 2, mitochondrial
103710871	protein_coding	LOC103710871	XP_026662141.1	actin-depolymerizing factor 7
103711341	protein_coding	LOC103711341	XP_026662126.1	pentatricopeptide repeat-containing protein At3g62890-like
103710879	protein_coding	LOC103710879	XP_026662155.1; XP_008795023.1; XP_026662143.1; XP_026662150.1	histone H2B.11-like
103711350	protein_coding	LOC103711350	XP_008795686.1	uncharacterized LOC103711350
103710888	protein_coding	LOC103710888	XP_008795035.1	short-chain dehydrogenase TIC 32, chloroplastic
103710897	protein_coding	LOC103710897	XP_008795047.1	probable ADP-ribosylation factor GTPase-activating protein AGD6
103710908	protein_coding	LOC103710908	XP_008795058.1	cation/H(+) antiporter 20
103710914	protein_coding	LOC103710914	XP_008795065.1	SNF1-related protein kinase regulatory subunit beta-3
103713405	protein_coding	LOC103713405	XP_008798545.3	UDP-galactose/UDP-glucose transporter 5B-like
103711380	pseudogene	LOC103711380	.	.
103711386	protein_coding	LOC103711386	XP_008795733.1	ABC transporter B family member 20-like
103711392	protein_coding	LOC103711392	XP_026662306.1; XP_008795745.1; XP_008795753.1	photosynthetic NDH subunit of lumenal location 1, chloroplastic
103711407	protein_coding	LOC103711407	XP_008795772.1; XP_026662300.1; XP_008795786.1; XP_008795780.1; XP_008795764.1	vacuolar fusion protein MON1 homolog
103713413	protein_coding	LOC103713413	XP_008798556.1	uncharacterized LOC103713413
103711433	protein_coding	LOC103711433	XP_026662314.1; XP_008795797.1	myb-related protein MYBAS1-like
103711444	pseudogene	LOC103711444	.	.
103711454	pseudogene	LOC103711454	.	.
103711462	protein_coding	LOC103711462	XP_008795823.1	zinc finger protein ZAT11-like
103711471	protein_coding	LOC103711471	XP_008795834.1; XP_008795842.1	hexokinase-2-like
103711482	protein_coding	LOC103711482	XP_008795853.1	protein KINESIN LIGHT CHAIN-RELATED 1-like
113463040	protein_coding	LOC113463040	XP_026662330.1	receptor protein-tyrosine kinase CEPR1-like
103713420	protein_coding	LOC103713420	XP_026662215.1	receptor-like protein 52
103711488	protein_coding	LOC103711488	XP_008795866.1	elongation factor 2
103711498	protein_coding	LOC103711498	XP_026662337.1	rRNA methyltransferase 1, mitochondrial
103711506	protein_coding	LOC103711506	XP_008795898.2	senescence/dehydration-associated protein At4g35985, chloroplastic-like
103711514	protein_coding	LOC103711514	XP_008795916.1; XP_008795908.1; XP_026662351.1	tryptophan--tRNA ligase, chloroplastic/mitochondrial
103711529	protein_coding	LOC103711529	XP_008795928.1	40S ribosomal protein S24-1-like
103711537	protein_coding	LOC103711537	XP_008795938.1	homeobox-DDT domain protein RLT3-like
103711545	protein_coding	LOC103711545	XP_026662363.1; XP_008795952.1	pentatricopeptide repeat-containing protein At1g74850, chloroplastic
103711557	protein_coding	LOC103711557	XP_017699631.1	homeobox protein knotted-1-like LET6
103711549	protein_coding	LOC103711549	XP_008795966.1; XP_026662365.1	serine/threonine protein phosphatase 2A 59 kDa regulatory subunit B' gamma isoform-like
103711576	protein_coding	LOC103711576	XP_008796007.1	chromatin remodeling protein EBS-like
103711585	protein_coding	LOC103711585	XP_008796021.1	uncharacterized LOC103711585
103711594	protein_coding	LOC103711594	XP_008796031.2	pentatricopeptide repeat-containing protein At2g03880, mitochondrial
103711603	protein_coding	LOC103711603	XP_026662218.1	uncharacterized LOC103711603
103711612	protein_coding	LOC103711612	XP_017699383.1; XP_008796060.1; XP_008796069.1	short-chain dehydrogenase/reductase family 42E member 1
103711624	protein_coding	LOC103711624	XP_008796079.1	AT-hook motif nuclear-localized protein 10-like
103711631	protein_coding	LOC103711631	XP_008796090.1; XP_008796098.1	protein CPR-5
103711646	protein_coding	LOC103711646	XP_008796108.1	uncharacterized LOC103711646
103711654	protein_coding	LOC103711654	XP_008796127.1; XP_008796120.1	AT-hook motif nuclear-localized protein 10-like
103711668	protein_coding	LOC103711668	XP_026662404.1; XP_008796137.1; XP_008796145.1; XP_026662400.1; XP_008796151.1	vacuolar protein sorting-associated protein 26B-like
103711692	protein_coding	LOC103711692	XP_008796157.1	cyclin-dependent kinase B2-1-like
103711701	protein_coding	LOC103711701	XP_008796170.1; XP_008796175.1	AT-rich interactive domain-containing protein 3-like
103711712	protein_coding	LOC103711712	XP_008796188.1	splicing factor U2af small subunit B-like
103711718	protein_coding	LOC103711718	XP_008796200.1	pyrophosphate--fructose 6-phosphate 1-phosphotransferase subunit alpha
103711726	protein_coding	LOC103711726	XP_008796210.1	uncharacterized protein At2g39795, mitochondrial-like
103711734	protein_coding	LOC103711734	XP_026662424.1	putative calcium-binding protein CML19
103713453	protein_coding	LOC103713453	XP_026662420.1	uncharacterized LOC103713453
103711741	protein_coding	LOC103711741	XP_008796235.1	3-hydroxy-3-methylglutaryl-coenzyme A reductase 3-like
103711756	protein_coding	LOC103711756	XP_008796249.1	AT-hook motif nuclear-localized protein 25-like
103711766	protein_coding	LOC103711766	XP_008796259.1	thioredoxin reductase NTRB-like
103711775	protein_coding	LOC103711775	XP_008796271.1	titin homolog
103711780	protein_coding	LOC103711780	XP_008796284.1	subtilisin-like protease SBT3.5
103711791	protein_coding	LOC103711791	XP_008796296.1	TATA-binding protein-associated factor BTAF1
113463020	protein_coding	LOC113463020	XP_026662220.1	putative wall-associated receptor kinase-like 16
103713459	protein_coding	LOC103713459	XP_026662445.1	putative wall-associated receptor kinase-like 16
103711798	protein_coding	LOC103711798	XP_008796308.1	uncharacterized LOC103711798
103713469	protein_coding	LOC103713469	XP_017699717.2	diacylglycerol kinase theta
108511484	protein_coding	LOC108511484	XP_017699541.1	chalcone--flavonone isomerase-like
103713478	pseudogene	LOC103713478	.	.
103711805	protein_coding	LOC103711805	XP_008796320.1	galactan beta-1,4-galactosyltransferase GALS1-like
103711821	protein_coding	LOC103711821	XP_008796331.1; XP_026662453.1	uncharacterized LOC103711821
103711833	protein_coding	LOC103711833	XP_008796350.1	protein MIZU-KUSSEI 1-like
103711841	protein_coding	LOC103711841	XP_008796362.1; XP_008796371.1; XP_026662462.1	uncharacterized LOC103711841
103711853	protein_coding	LOC103711853	XP_026662466.1; XP_008796381.1	protein DETOXIFICATION 33-like
103711862	protein_coding	LOC103711862	XP_008796394.1	rab escort protein 1
113463058	lncRNA	LOC113463058	.	uncharacterized LOC113463058
103711876	protein_coding	LOC103711876	XP_008796414.1	pentatricopeptide repeat-containing protein At4g38150-like
103711883	protein_coding	LOC103711883	XP_008796425.1	phototropin-2
108511542	tRNA	TRNAC-ACA	.	tRNA-Cys
103713485	protein_coding	LOC103713485	XP_026662474.1	putative wall-associated receptor kinase-like 16
113463060	protein_coding	LOC113463060	XP_026662477.1	putative wall-associated receptor kinase-like 16
103711917	protein_coding	LOC103711917	XP_017699522.1	probable calcium-binding protein CML31
103711903	protein_coding	LOC103711903	XP_026662482.1; XP_008796447.1	amino acid transporter ANT1
103711893	protein_coding	LOC103711893	XP_026662484.1; XP_008796438.1	amino acid transporter ANT1-like
103711927	protein_coding	LOC103711927	XP_026662491.1; XP_008796472.1	protein Iojap, chloroplastic
103711939	protein_coding	LOC103711939	XP_008796493.1	40S ribosomal protein S15
103711948	protein_coding	LOC103711948	XP_008796506.1	uncharacterized protein At1g76660
103711963	protein_coding	LOC103711963	XP_008796520.1	probable receptor-like protein kinase At2g21480
103711973	protein_coding	LOC103711973	XP_008796541.1	structural maintenance of chromosomes protein 4
103711971	lncRNA	LOC103711971	.	uncharacterized LOC103711971
103711978	protein_coding	LOC103711978	XP_008796554.1	probable cellulose synthase A catalytic subunit 5 [UDP-forming]
103711984	protein_coding	LOC103711984	XP_026662509.1; XP_008796568.1	chloride channel protein CLC-e
108511510	lncRNA	LOC108511510	.	uncharacterized LOC108511510
103713492	protein_coding	LOC103713492	XP_017699547.1	FK506-binding protein 5-like
103711991	protein_coding	LOC103711991	XP_008796579.1	UDP-rhamnose/UDP-galactose transporter 1
103712002	protein_coding	LOC103712002	XP_017699911.1; XP_008796603.1; XP_008796590.1; XP_008796596.1	NAC domain-containing protein 17-like
103713502	protein_coding	LOC103713502	XP_008798682.1	UPF0496 protein At3g19330-like
103712028	protein_coding	LOC103712028	XP_008796626.1	chitinase-like protein 1
103712037	protein_coding	LOC103712037	XP_008796637.1	chaperone protein dnaJ 10-like
103713513	protein_coding	LOC103713513	XP_026662233.1	uncharacterized protein At4g06744-like
103712046	protein_coding	LOC103712046	XP_008796656.1; XP_008796648.1	uncharacterized LOC103712046
103713521	protein_coding	LOC103713521	XP_008798703.2; XP_026662524.1	UPF0481 protein At3g47200-like
103712059	protein_coding	LOC103712059	XP_008796668.1	oryzain alpha chain-like
103712086	protein_coding	LOC103712086	XP_008796706.1; XP_026662543.1	extensin-like
103712067	protein_coding	LOC103712067	XP_017699425.1; XP_017699426.1; XP_008796688.1	small RNA degrading nuclease 1-like
103712098	protein_coding	LOC103712098	XP_017699417.1; XP_026662545.1	50S ribosomal protein L18
103712109	protein_coding	LOC103712109	XP_008796739.2	probable isoaspartyl peptidase/L-asparaginase 2
103712114	protein_coding	LOC103712114	XP_008796753.1	D-3-phosphoglycerate dehydrogenase 3, chloroplastic-like
103712120	protein_coding	LOC103712120	XP_008796766.1	receptor-like protein 30
103713529	protein_coding	LOC103713529	XP_026662562.1; XP_026662556.1; XP_026662567.1; XP_026662559.1	probable cadmium/zinc-transporting ATPase HMA1, chloroplastic
103712135	protein_coding	LOC103712135	XP_008796790.1	ATP synthase subunit b', chloroplastic
103712140	pseudogene	LOC103712140	.	.
103712149	protein_coding	LOC103712149	XP_008796816.1	60S ribosomal protein L39-like
108511487	protein_coding	LOC108511487	XP_026662580.1	uncharacterized LOC108511487
103712158	protein_coding	LOC103712158	XP_017699642.1; XP_026662575.1	uncharacterized protein At2g39795, mitochondrial-like
103713538	protein_coding	LOC103713538	XP_008798728.2	zinc finger protein 3-like
103712167	protein_coding	LOC103712167	XP_008796839.1	two-component response regulator ORR24
103712187	protein_coding	LOC103712187	XP_008796874.1; XP_008796866.1	calmodulin-binding protein 60 E-like
103712200	protein_coding	LOC103712200	XP_008796886.1	probable CCR4-associated factor 1 homolog 7
103712210	protein_coding	LOC103712210	XP_026662607.1; XP_008796897.1	actin-related protein 2/3 complex subunit 3
103712223	protein_coding	LOC103712223	XP_008796917.1	60S ribosomal protein L23
113463181	snoRNA	LOC113463181	.	small nucleolar RNA snoR137
103712232	protein_coding	LOC103712232	XP_008796927.1	chaperone protein ClpB3, mitochondrial
103712239	protein_coding	LOC103712239	XP_008796937.1	stromal cell-derived factor 2-like protein
103712246	protein_coding	LOC103712246	XP_008796950.2	uncharacterized LOC103712246
103712256	protein_coding	LOC103712256	XP_017699931.1; XP_008796958.1	isocitrate dehydrogenase [NAD] regulatory subunit 1, mitochondrial-like
103713546	protein_coding	LOC103713546	XP_017699459.1; XP_026662634.1; XP_026662628.1; XP_026662631.1	uncharacterized LOC103713546
103712266	protein_coding	LOC103712266	XP_008796969.1	eukaryotic translation initiation factor 4B2-like
103713555	protein_coding	LOC103713555	XP_026662238.1	high-affinity nitrate transporter-activating protein 2.1-like
103712277	protein_coding	LOC103712277	XP_026662646.1; XP_008796986.1; XP_008796980.1; XP_026662642.1; XP_026662644.1	serine/threonine-protein kinase AFC2-like
103712316	protein_coding	LOC103712316	XP_008797064.1; XP_008797027.1	E3 ubiquitin-protein ligase RGLG2-like
103712299	protein_coding	LOC103712299	XP_026662660.1; XP_026662659.1; XP_026662657.1; XP_026662655.1	E3 ubiquitin-protein ligase RGLG2-like
103712291	pseudogene	LOC103712291	.	.
103712353	protein_coding	LOC103712353	XP_026662662.1; XP_026662670.1; XP_026662666.1	28 kDa ribonucleoprotein, chloroplastic-like
103712368	protein_coding	LOC103712368	XP_017699923.1; XP_008797095.1	protein-L-isoaspartate O-methyltransferase-like
103712376	protein_coding	LOC103712376	XP_008797106.1	uncharacterized LOC103712376
103712383	protein_coding	LOC103712383	XP_008797119.2	thiol protease SEN102-like
103713560	protein_coding	LOC103713560	XP_026662244.1	protein terminal ear1
103712400	protein_coding	LOC103712400	XP_008797141.1	lysine-specific demethylase JMJ705-like
103712409	protein_coding	LOC103712409	XP_008797152.3	GPI transamidase component PIG-S
113463087	lncRNA	LOC113463087	.	uncharacterized LOC113463087
103713569	protein_coding	LOC103713569	XP_026662193.1	uncharacterized LOC103713569
113463095	lncRNA	LOC113463095	.	uncharacterized LOC113463095
103712419	protein_coding	LOC103712419	XP_026662696.1	pentatricopeptide repeat-containing protein At1g77360, mitochondrial
103712429	protein_coding	LOC103712429	XP_008797174.1	uncharacterized LOC103712429
103712438	protein_coding	LOC103712438	XP_008797184.1; XP_026662692.1	UDP-N-acetylglucosamine--peptide N-acetylglucosaminyltransferase 110 kDa subunit
103712445	protein_coding	LOC103712445	XP_008797193.1	succinate dehydrogenase [ubiquinone] iron-sulfur subunit 1, mitochondrial-like
103713579	protein_coding	LOC103713579	XP_008798784.1	classical arabinogalactan protein 11-like
103713589	protein_coding	LOC103713589	XP_026662702.1	probable E3 ubiquitin-protein ligase HERC1
103712454	protein_coding	LOC103712454	XP_008797204.1	uncharacterized LOC103712454
103712463	protein_coding	LOC103712463	XP_008797216.1	uncharacterized LOC103712463
103712472	protein_coding	LOC103712472	XP_008797227.1	fructose-bisphosphate aldolase 1, cytoplasmic
103712481	protein_coding	LOC103712481	XP_008797234.1	GDSL esterase/lipase At3g48460
103712490	protein_coding	LOC103712490	XP_008797254.1	E3 ubiquitin-protein ligase AIRP2-like
103712502	protein_coding	LOC103712502	XP_017699685.1; XP_026662725.1; XP_008797265.1	two-component response regulator ORR26-like
103712513	protein_coding	LOC103712513	XP_008797275.2	BAHD acyltransferase At5g47980-like
113463177	snRNA	LOC113463177	.	U1 spliceosomal RNA
103712519	protein_coding	LOC103712519	XP_008797286.1	30S ribosomal protein S21, chloroplastic-like
103713611	protein_coding	LOC103713611	XP_017699567.1	glycosyltransferase family 92 protein Os08g0121900-like
103712527	protein_coding	LOC103712527	XP_008797299.2	nucleoside diphosphate kinase 2, chloroplastic-like
103712535	protein_coding	LOC103712535	XP_017699787.1; XP_026662747.1; XP_026662741.1; XP_008797311.1	serine/threonine protein phosphatase 2A 57 kDa regulatory subunit B' theta isoform-like
103713620	protein_coding	LOC103713620	XP_008798845.2	probable thimet oligopeptidase
103712552	lncRNA	LOC103712552	.	uncharacterized LOC103712552
103712559	protein_coding	LOC103712559	XP_008797335.1	nodulation-signaling pathway 1 protein-like
103712567	protein_coding	LOC103712567	XP_008797345.1	copper-transporting ATPase PAA2, chloroplastic
103712575	protein_coding	LOC103712575	XP_008797358.1	putative pentatricopeptide repeat-containing protein At3g11460, mitochondrial
103712584	protein_coding	LOC103712584	XP_008797371.1; XP_026662767.1	uncharacterized LOC103712584
108511491	protein_coding	LOC108511491	XP_017699570.1	RING-H2 finger protein ATL56-like
103712598	protein_coding	LOC103712598	XP_008797389.1	stress enhanced protein 1, chloroplastic-like
103712609	protein_coding	LOC103712609	XP_026662774.1; XP_008797406.1; XP_008797399.1	uncharacterized LOC103712609
103712624	protein_coding	LOC103712624	XP_026662775.1; XP_026662777.1	MOB kinase activator-like 1A
103712630	protein_coding	LOC103712630	XP_008797428.1	F-box/LRR-repeat protein 15
103712638	protein_coding	LOC103712638	XP_008797438.1	myb-related protein 308-like
103712648	protein_coding	LOC103712648	XP_008797452.1; XP_026662797.1; XP_008797460.1	anthocyanin regulatory C1 protein-like
103712661	protein_coding	LOC103712661	XP_008797470.1	stress-response A/B barrel domain-containing protein UP3
103712670	protein_coding	LOC103712670	XP_008797479.1	protein ELF4-LIKE 4-like
103712679	protein_coding	LOC103712679	XP_008797497.1	protein ELF4-LIKE 3-like
103712693	protein_coding	LOC103712693	XP_008797512.1; XP_017699855.1; XP_017699854.1; XP_017699851.1	E3 ubiquitin ligase PQT3-like
103712714	protein_coding	LOC103712714	XP_008797536.1	NAD(P)H-quinone oxidoreductase subunit U, chloroplastic
103712719	protein_coding	LOC103712719	XP_008797557.1; XP_017699481.1	peroxisome biogenesis factor 10
103713629	protein_coding	LOC103713629	XP_008798856.1	uncharacterized protein At2g37660, chloroplastic
103712741	protein_coding	LOC103712741	XP_008797575.1	probable small nuclear ribonucleoprotein G
103712746	protein_coding	LOC103712746	XP_026662839.1; XP_026662834.1; XP_026662849.1; XP_026662848.1; XP_008797588.1; XP_008797594.1; XP_026662841.1; XP_026662830.1; XP_026662843.1	40S ribosomal protein S3-3
113463179	snoRNA	LOC113463179	.	small nucleolar RNA snoR135
113463180	snoRNA	LOC113463180	.	small nucleolar RNA snoR135
103712767	protein_coding	LOC103712767	XP_008797613.1	uncharacterized LOC103712767
103712778	protein_coding	LOC103712778	XP_008797624.1	transcription initiation factor IIE subunit beta
108511543	tRNA	TRNAA-AGC	.	tRNA-Ala
103712787	protein_coding	LOC103712787	XP_008797636.1	protein BIG GRAIN 1-like
103712796	protein_coding	LOC103712796	XP_008797647.1	omega-amidase, chloroplastic
103713657	protein_coding	LOC103713657	XP_008798886.1	uncharacterized LOC103713657
103712805	protein_coding	LOC103712805	XP_008797695.1; XP_008797704.1; XP_008797682.1; XP_026662883.1; XP_008797675.1; XP_026662878.1; XP_008797659.1; XP_008797669.1	uncharacterized LOC103712805
103712838	protein_coding	LOC103712838	XP_008797716.1	polyadenylate-binding protein-interacting protein 4-like
113463029	pseudogene	LOC113463029	.	.
103712840	protein_coding	LOC103712840	XP_008797732.1	solute carrier family 25 member 44
103712845	protein_coding	LOC103712845	XP_008797744.1; XP_008797753.1; XP_008797762.1; XP_008797768.1	PHD finger protein ALFIN-LIKE 3-like
103712877	protein_coding	LOC103712877	XP_026662917.1; XP_008797791.1; XP_008797808.1; XP_008797800.1; XP_026662907.1	alpha/beta hydrolase domain-containing protein WAV2-like
103713668	protein_coding	LOC103713668	XP_026662262.1	nuclear transcription factor Y subunit A-3-like
103712896	protein_coding	LOC103712896	XP_026662919.1	GPI mannosyltransferase 2
103713675	protein_coding	LOC103713675	XP_008798912.1	zinc finger protein 8
103713683	protein_coding	LOC103713683	XP_017699721.2	coiled-coil domain-containing protein SCD2-like
103712901	misc_RNA	LOC103712901	.	uncharacterized LOC103712901
103712911	protein_coding	LOC103712911	XP_008797845.1	pentatricopeptide repeat-containing protein At2g15630, mitochondrial
103712920	protein_coding	LOC103712920	XP_008797856.1	E3 ubiquitin-protein ligase BRE1-like 2
103712932	protein_coding	LOC103712932	XP_008797868.1	uncharacterized LOC103712932
103712941	protein_coding	LOC103712941	XP_008797880.1	DNA (cytosine-5)-methyltransferase 1-like
103712949	protein_coding	LOC103712949	XP_008797893.1	uncharacterized LOC103712949
103712958	protein_coding	LOC103712958	XP_008797903.1	uncharacterized LOC103712958
103712966	protein_coding	LOC103712966	XP_008797915.1; XP_008797930.1; XP_008797922.1; XP_008797939.1	casein kinase 1-like protein HD16
103712991	protein_coding	LOC103712991	XP_008797953.1	calcium load-activated calcium channel-like
103712998	protein_coding	LOC103712998	XP_008797966.1	metal tolerance protein 4-like
103713703	protein_coding	LOC103713703	XP_008798938.1	probable protein kinase At2g41970
113463138	lncRNA	LOC113463138	.	uncharacterized LOC113463138
108511544	tRNA	TRNAS-GCU	.	tRNA-Ser
103713005	protein_coding	LOC103713005	XP_008797977.1	uncharacterized LOC103713005
103713013	protein_coding	LOC103713013	XP_008797992.1	serine/threonine-protein kinase GRIK2-like
103713020	protein_coding	LOC103713020	XP_008797998.1	uncharacterized LOC103713020
103713710	protein_coding	LOC103713710	XP_026662960.1; XP_026662963.1	peroxidase 15-like
103713028	protein_coding	LOC103713028	XP_008798010.1	protein GID8 homolog
103713720	protein_coding	LOC103713720	XP_026662268.1	probable cyclic nucleotide-gated ion channel 20, chloroplastic
103713036	protein_coding	LOC103713036	XP_008798021.1; XP_026662968.1	uncharacterized aarF domain-containing protein kinase 1
103713046	protein_coding	LOC103713046	XP_008798033.1	protein NRT1/ PTR FAMILY 8.3-like
113463141	lncRNA	LOC113463141	.	uncharacterized LOC113463141
103713054	protein_coding	LOC103713054	XP_008798043.1	protein NRT1/ PTR FAMILY 8.3-like
103713063	lncRNA	LOC103713063	.	uncharacterized LOC103713063
103713071	protein_coding	LOC103713071	XP_017699706.1; XP_008798061.1	protein NRT1/ PTR FAMILY 8.3-like
103713731	protein_coding	LOC103713731	XP_008798972.1	receptor-like serine/threonine-protein kinase SD1-8
103713078	protein_coding	LOC103713078	XP_008798073.1; XP_026662983.1	protein NRT1/ PTR FAMILY 8.3
103713089	protein_coding	LOC103713089	XP_008798085.1	glutamate decarboxylase 1-like
103713740	protein_coding	LOC103713740	XP_026662273.1	transcription factor MYB52-like
103713094	protein_coding	LOC103713094	XP_008798100.1; XP_026662993.1	sodium/hydrogen exchanger 8
103713099	protein_coding	LOC103713099	XP_008798122.1; XP_008798112.1	serine/threonine-protein kinase ppk5-like
103713108	protein_coding	LOC103713108	XP_008798135.1	transmembrane 9 superfamily member 3-like
103713115	protein_coding	LOC103713115	XP_008798145.1	deoxymugineic acid synthase 1-B-like
103713121	protein_coding	LOC103713121	XP_008798158.1	deoxymugineic acid synthase 1-D-like
103713759	protein_coding	LOC103713759	XP_008799001.1	serine/threonine-protein kinase BRI1-like 2
108511545	tRNA	TRNAG-GCC	.	tRNA-Gly
103713128	protein_coding	LOC103713128	XP_008798170.1	protein SHOOT GRAVITROPISM 5-like
113463178	snRNA	LOC113463178	.	U6 spliceosomal RNA
103713137	protein_coding	LOC103713137	XP_008798184.1; XP_008798191.1	protein Barley B recombinant
103713775	protein_coding	LOC103713775	XP_008799024.1	homeobox-leucine zipper protein ROC8-like
103713783	protein_coding	LOC103713783	XP_026662277.1	zinc-finger homeodomain protein 11-like
103713153	protein_coding	LOC103713153	XP_008798202.1	cytochrome c oxidase assembly protein COX11, mitochondrial
103713163	protein_coding	LOC103713163	XP_008798212.1	calmodulin
103713170	protein_coding	LOC103713170	XP_008798236.1; XP_008798230.1	protein OPI10 homolog
103713191	protein_coding	LOC103713191	XP_008798245.1	65-kDa microtubule-associated protein 6
103713200	protein_coding	LOC103713200	XP_008798256.1	putative 3,4-dihydroxy-2-butanone kinase
103713205	protein_coding	LOC103713205	XP_008798268.1	type IV inositol polyphosphate 5-phosphatase 9-like
103713794	pseudogene	LOC103713794	.	.
108510688	protein_coding	LOC108510688	XP_017699394.1	uncharacterized LOC108510688
103713215	protein_coding	LOC103713215	XP_008798299.1; XP_008798291.1; XP_008798307.1	probable transcription factor RL9
103713258	protein_coding	LOC103713258	XP_008798347.1	purple acid phosphatase 3-like
103713247	protein_coding	LOC103713247	XP_008798338.1	uncharacterized LOC103713247
103713238	protein_coding	LOC103713238	XP_008798327.1	actin
103713273	protein_coding	LOC103713273	XP_008798368.1	uncharacterized LOC103713273
103713292	protein_coding	LOC103713292	XP_008798395.1	anthranilate synthase beta subunit 2, chloroplastic-like
103713283	protein_coding	LOC103713283	XP_008798384.1	probable xyloglucan endotransglucosylase/hydrolase protein 27
103713803	protein_coding	LOC103713803	XP_026662201.1	glycine--tRNA ligase, mitochondrial 1-like
103713309	protein_coding	LOC103713309	XP_008798412.1; XP_026663047.1	UV-B-induced protein At3g17800, chloroplastic-like
103713812	protein_coding	LOC103713812	XP_008799064.1	protein OBERON 3-like
103713323	protein_coding	LOC103713323	XP_017699688.1; XP_008798432.1	zinc finger protein 4-like
103713331	protein_coding	LOC103713331	XP_026663050.1; XP_008798449.1; XP_008798462.1; XP_026663054.1	bZIP transcription factor 16-like
103713822	protein_coding	LOC103713822	XP_017699602.1	transmembrane ascorbate ferrireductase 1-like
103713358	protein_coding	LOC103713358	XP_008798481.1	receptor protein kinase TMK1-like
103713384	protein_coding	LOC103713384	XP_008798516.1	U-box domain-containing protein 21-like
103713366	protein_coding	LOC103713366	XP_008798490.1	uncharacterized LOC103713366
103713391	protein_coding	LOC103713391	XP_008798536.1; XP_008798528.1	THO complex subunit 2-like
103715824	protein_coding	LOC103715824	XP_008801805.1	allene oxide synthase 1, chloroplastic-like
103715831	protein_coding	LOC103715831	XP_008801816.1	protein JINGUBANG-like
103713855	protein_coding	LOC103713855	XP_008799125.1	putative disease resistance protein RGA3
103713891	protein_coding	LOC103713891	XP_008799167.1	uncharacterized LOC103713891
113463197	lncRNA	LOC113463197	.	uncharacterized LOC113463197
103713901	protein_coding	LOC103713901	XP_008799177.1	uncharacterized LOC103713901
103713911	lncRNA	LOC103713911	.	uncharacterized LOC103713911
103713921	protein_coding	LOC103713921	XP_008799197.1	enoyl-[acyl-carrier-protein] reductase [NADH] 1, chloroplastic-like
103713931	protein_coding	LOC103713931	XP_008799208.1	omega-6 fatty acid desaturase, endoplasmic reticulum isozyme 2-like
103715838	protein_coding	LOC103715838	XP_008801829.1	VQ motif-containing protein 25-like
103715848	protein_coding	LOC103715848	XP_008801840.2	putative pentatricopeptide repeat-containing protein At3g05240
108511564	protein_coding	LOC108511564	XP_017700125.1	outer envelope membrane protein 7
103713939	protein_coding	LOC103713939	XP_008799220.1	uncharacterized LOC103713939
103713946	protein_coding	LOC103713946	XP_008799232.1; XP_008799240.1	plant intracellular Ras-group-related LRR protein 4
103713967	protein_coding	LOC103713967	XP_008799257.2	cysteine protease XCP1-like
103713976	protein_coding	LOC103713976	XP_008799268.1	uncharacterized protein At2g17340-like
103713986	protein_coding	LOC103713986	XP_008799298.1; XP_008799289.1; XP_008799306.1	protein STRUBBELIG-RECEPTOR FAMILY 8-like
103714001	protein_coding	LOC103714001	XP_026663176.1; XP_008799328.1; XP_008799319.1	endoglucanase 11-like
103714014	protein_coding	LOC103714014	XP_026663183.1	uncharacterized LOC103714014
103714021	protein_coding	LOC103714021	XP_008799349.1	nucleobase-ascorbate transporter 1-like
103714027	protein_coding	LOC103714027	XP_008799363.1	probable tyrosine-protein phosphatase DSP4
108511566	protein_coding	LOC108511566	XP_017700137.1	uncharacterized mitochondrial protein AtMg00810-like
103714034	protein_coding	LOC103714034	XP_026663202.1; XP_008799377.1	protein CELLULOSE SYNTHASE INTERACTIVE 1-like
103714043	protein_coding	LOC103714043	XP_008799397.1	uncharacterized LOC103714043
103714051	protein_coding	LOC103714051	XP_008799408.1; XP_008799415.1	zinc finger CCCH domain-containing protein 66-like
103714067	protein_coding	LOC103714067	XP_026663923.1	light-induced protein, chloroplastic-like
103714077	protein_coding	LOC103714077	XP_008799437.1	centromere/kinetochore protein zw10 homolog
103715864	protein_coding	LOC103715864	XP_017700105.1	ubiquinol oxidase 4, chloroplastic/chromoplastic
103714087	protein_coding	LOC103714087	XP_008799446.1	uncharacterized LOC103714087
103715872	pseudogene	LOC103715872	.	.
103715880	protein_coding	LOC103715880	XP_017700144.1	NOI-like protein
103714098	protein_coding	LOC103714098	XP_008799457.1	EH domain-containing protein 1-like
103714106	protein_coding	LOC103714106	XP_008799468.1	GDSL esterase/lipase At2g04570-like
103714112	protein_coding	LOC103714112	XP_008799498.1; XP_017700300.1; XP_017700301.1; XP_026663218.1; XP_008799506.1	methylthioribose kinase
103714136	protein_coding	LOC103714136	XP_026663236.1; XP_026663234.1; XP_026663231.1	methylthioribose kinase-like
103714146	protein_coding	LOC103714146	XP_026663241.1; XP_008799527.1	F-box protein GID2-like
103714159	protein_coding	LOC103714159	XP_008799544.1	triacylglycerol lipase 1
103714172	protein_coding	LOC103714172	XP_008799564.1	protein MRG1-like
103714181	protein_coding	LOC103714181	XP_008799576.1	transcription factor MYB44-like
103714192	protein_coding	LOC103714192	XP_008799595.1	protein unc-50 homolog
103714202	protein_coding	LOC103714202	XP_008799606.1	reticulon-like protein B11
103714209	protein_coding	LOC103714209	XP_008799617.1	protein TIC 21, chloroplastic
103714220	protein_coding	LOC103714220	XP_008799625.1; XP_017700376.1; XP_026663259.1; XP_026663264.1	cation-chloride cotransporter 1
103714239	protein_coding	LOC103714239	XP_017700281.1	uncharacterized LOC103714239
103714246	protein_coding	LOC103714246	XP_008799657.1	glycerophosphodiester phosphodiesterase GDPDL7-like
103714255	protein_coding	LOC103714255	XP_008799666.1	probable LRR receptor-like serine/threonine-protein kinase At4g37250
103714268	protein_coding	LOC103714268	XP_026663277.1; XP_026663274.1; XP_026663281.1; XP_026663278.1; XP_026663271.1; XP_008799685.1	cyclin-D3-2-like
103714278	protein_coding	LOC103714278	XP_008799696.1	F-box protein At1g47056-like
103714286	protein_coding	LOC103714286	XP_008799708.1	protein RER1A-like
103714295	pseudogene	LOC103714295	.	.
113463184	protein_coding	LOC113463184	XP_026663080.1	uncharacterized LOC113463184
103715885	protein_coding	LOC103715885	XP_026663086.1	probable WRKY transcription factor 49
103714302	protein_coding	LOC103714302	XP_008799731.1	ATP-dependent zinc metalloprotease FTSH 8, mitochondrial-like
103714311	protein_coding	LOC103714311	XP_008799742.1	uncharacterized protein C24B11.05-like
113463219	lncRNA	LOC113463219	.	uncharacterized LOC113463219
113463220	lncRNA	LOC113463220	.	uncharacterized LOC113463220
103714321	protein_coding	LOC103714321	XP_026663302.1	scarecrow-like protein 9
108511612	tRNA	TRNAI-UAU	.	tRNA-Ile
103714337	protein_coding	LOC103714337	XP_008799777.1; XP_008799795.1; XP_008799790.1; XP_008799785.1; XP_008799770.1	oxysterol-binding protein-related protein 3C-like
103715893	protein_coding	LOC103715893	XP_026663928.1	telomere repeat-binding protein 5-like
103714368	protein_coding	LOC103714368	XP_008799808.1; XP_008799816.1	kinetochore protein SPC25 homolog
103714383	protein_coding	LOC103714383	XP_008799828.1	RHOMBOID-like protein 2
103714393	protein_coding	LOC103714393	XP_008799850.1	expansin-A6-like
103714399	protein_coding	LOC103714399	XP_008799862.1	factor of DNA methylation 1-like
103715902	protein_coding	LOC103715902	XP_026663345.1	AP3-complex subunit beta-A-like
103714409	protein_coding	LOC103714409	XP_017699963.1; XP_008799878.1	oryzain alpha chain-like
103714422	protein_coding	LOC103714422	XP_008799889.1	uncharacterized protein At4g06744-like
103714432	protein_coding	LOC103714432	XP_008799899.1	protein IRX15-LIKE-like
103714441	protein_coding	LOC103714441	XP_008799911.1; XP_026663370.1; XP_026663375.1; XP_026663379.1	uncharacterized LOC103714441
103714446	protein_coding	LOC103714446	XP_017700270.1	E3 ubiquitin-protein ligase RGLG2-like
103714455	protein_coding	LOC103714455	XP_017700328.1; XP_008799933.1; XP_017700327.1	furostanol glycoside 26-O-beta-glucosidase-like
113463194	protein_coding	LOC113463194	XP_026663133.1	furostanol glycoside 26-O-beta-glucosidase-like
103715916	protein_coding	LOC103715916	XP_008801938.1	uncharacterized LOC103715916
103714465	protein_coding	LOC103714465	XP_008799945.1	histidine protein methyltransferase 1 homolog
103714476	protein_coding	LOC103714476	XP_008799967.1	gamma-secretase subunit APH1-like
103714486	protein_coding	LOC103714486	XP_026663402.1; XP_008799977.1	endonuclease III homolog 1, chloroplastic
103714504	protein_coding	LOC103714504	XP_008800011.1; XP_008799995.1; XP_008800004.1	uncharacterized LOC103714504
103714522	protein_coding	LOC103714522	XP_026663415.1; XP_008800023.1	uncharacterized LOC103714522
103714532	protein_coding	LOC103714532	XP_008800039.2	tetrapyrrole-binding protein, chloroplastic
113463237	lncRNA	LOC113463237	.	uncharacterized LOC113463237
103714553	protein_coding	LOC103714553	XP_008800064.1	serine/threonine-protein kinase-like protein CR4
103714562	protein_coding	LOC103714562	XP_026663423.1	uncharacterized CRM domain-containing protein At3g25440, chloroplastic
103714571	protein_coding	LOC103714571	XP_026663433.1; XP_008800093.1; XP_008800087.1	uncharacterized CRM domain-containing protein At3g25440, chloroplastic
103714601	protein_coding	LOC103714601	XP_008800128.1	two-component response regulator ORR41-like
103714607	protein_coding	LOC103714607	XP_008800140.1	fructokinase-1-like
103714617	protein_coding	LOC103714617	XP_008800151.1	tRNA (guanine(37)-N1)-methyltransferase 2
103714623	protein_coding	LOC103714623	XP_008800164.1	B-box zinc finger protein 24-like
103714629	protein_coding	LOC103714629	XP_008800176.1	mitogen-activated protein kinase kinase 4-like
103715935	pseudogene	LOC103715935	.	.
108510672	misc_RNA	LOC108510672	.	uncharacterized LOC108510672
103715944	protein_coding	LOC103715944	XP_008801969.1	anthocyanidin 3-O-glucosyltransferase 7-like
103715951	protein_coding	LOC103715951	XP_008801982.1	transcription factor MYB36
103714638	protein_coding	LOC103714638	XP_008800188.1	26S proteasome regulatory subunit 4 homolog A-like
103715962	protein_coding	LOC103715962	XP_008801992.1	F-box protein AFR-like
103714649	protein_coding	LOC103714649	XP_008800215.1; XP_026663445.1; XP_026663448.1	general transcription and DNA repair factor IIH subunit TFB1-1-like
103715972	protein_coding	LOC103715972	XP_026663094.1	(R)-mandelonitrile lyase-like
103714680	protein_coding	LOC103714680	XP_017700051.1; XP_008800260.1	bifunctional dethiobiotin synthetase/7,8-diamino-pelargonic acid aminotransferase, mitochondrial
103714689	protein_coding	LOC103714689	XP_008800271.1	calmodulin-binding protein 60 B
108511614	tRNA	TRNAR-UCU	.	tRNA-Arg
103714697	protein_coding	LOC103714697	XP_008800283.1	CASP-like protein 2C1
103714703	protein_coding	LOC103714703	XP_008800296.1; XP_026663474.1	endochitinase EP3-like
103714722	protein_coding	LOC103714722	XP_008800318.1	probable membrane-associated 30 kDa protein, chloroplastic
103715978	protein_coding	LOC103715978	XP_008802014.1	protein TIC 20-II, chloroplastic
103714734	protein_coding	LOC103714734	XP_008800336.1	uncharacterized LOC103714734
103714745	protein_coding	LOC103714745	XP_017700210.1; XP_008800347.2	protein THYLAKOID ASSEMBLY 8-like, chloroplastic
103714753	protein_coding	LOC103714753	XP_008800360.2; XP_008800378.2	GTPase-activating protein GYP1-like
103714763	protein_coding	LOC103714763	XP_008800427.1; XP_008800435.1; XP_008800391.1; XP_026663489.1; XP_026663487.1; XP_008800412.1	uncharacterized GPI-anchored protein At1g61900-like
103714816	protein_coding	LOC103714816	XP_017699992.2; XP_026663506.1; XP_008800476.1; XP_008800458.1	uncharacterized LOC103714816
103714835	protein_coding	LOC103714835	XP_008800487.1	putative RNA-binding protein Luc7-like 2
103714843	protein_coding	LOC103714843	XP_008800498.1	uncharacterized LOC103714843
103714852	protein_coding	LOC103714852	XP_017700027.1; XP_017700024.1; XP_008800511.1	uncharacterized LOC103714852
103714866	protein_coding	LOC103714866	XP_026663527.1; XP_008800527.1; XP_008800542.1	TNF receptor-associated factor family protein DDB_G0290965
103714885	protein_coding	LOC103714885	XP_008800554.1	dehydrogenase/reductase SDR family member 7-like
103714904	protein_coding	LOC103714904	XP_008800591.1; XP_008800597.1; XP_026663539.1	dehydrogenase/reductase SDR family member 7
103714918	protein_coding	LOC103714918	XP_008800609.1	60S ribosomal protein L38-like
103715985	protein_coding	LOC103715985	XP_008802027.1	protein SHORT-ROOT-like
103714925	protein_coding	LOC103714925	XP_008800629.2; XP_026663545.1	uncharacterized LOC103714925
103714937	protein_coding	LOC103714937	XP_008800642.1; XP_026663550.1	uncharacterized LOC103714937
103714945	protein_coding	LOC103714945	XP_026663556.1; XP_026663554.1	small G protein signaling modulator 1-like
103714958	protein_coding	LOC103714958	XP_008800674.1	protein NLP2-like
103715994	protein_coding	LOC103715994	XP_026663559.1	BAG-associated GRAM protein 1
113463256	lncRNA	LOC113463256	.	uncharacterized LOC113463256
113463323	protein_coding	LOC113463323	XP_026663940.1	BAG-associated GRAM protein 1-like
103716000	protein_coding	LOC103716000	XP_026663111.1	uncharacterized LOC103716000
103714967	protein_coding	LOC103714967	XP_026663564.1	chromatin assembly factor 1 subunit FSM-like
103714985	protein_coding	LOC103714985	XP_008800708.1	F-box/LRR-repeat protein 12
103714978	protein_coding	LOC103714978	XP_008800694.1	uncharacterized protein At4g08330, chloroplastic-like
108511575	lncRNA	LOC108511575	.	uncharacterized LOC108511575
113463331	snoRNA	LOC113463331	.	small nucleolar RNA snoR86
103715003	protein_coding	LOC103715003	XP_008800728.1	shewanella-like protein phosphatase 2
103714993	protein_coding	LOC103714993	XP_008800717.1	protein FAM136A
103715013	protein_coding	LOC103715013	XP_017700129.1	uncharacterized LOC103715013
103716007	protein_coding	LOC103716007	XP_017700265.1	(+)-neomenthol dehydrogenase
103715024	protein_coding	LOC103715024	XP_008800744.1	cysteine synthase
103715029	protein_coding	LOC103715029	XP_008800755.1	60S ribosomal protein L5-like
103715038	protein_coding	LOC103715038	XP_008800767.1; XP_008800775.1	splicing factor U2AF-associated protein 2
103715054	protein_coding	LOC103715054	XP_017700398.1	protein FAR1-RELATED SEQUENCE 6-like
103715097	protein_coding	LOC103715097	XP_008800847.1	protein FAR1-RELATED SEQUENCE 6-like
103715111	protein_coding	LOC103715111	XP_008800867.1	eukaryotic translation initiation factor 2 subunit gamma-like
103715127	protein_coding	LOC103715127	XP_008800891.1; XP_008800885.1	protein FAR1-RELATED SEQUENCE 6-like
103715148	protein_coding	LOC103715148	XP_017700389.1; XP_008800912.1; XP_017700391.1	probable V-type proton ATPase subunit H
103715158	protein_coding	LOC103715158	XP_008800921.1	formin-like protein 1
103715167	protein_coding	LOC103715167	XP_008800951.1; XP_008800939.1; XP_008800932.1; XP_008800960.1	glutamine-dependent NAD(+) synthetase
103715196	protein_coding	LOC103715196	XP_008800972.1	integrin-linked protein kinase 1-like
103715203	protein_coding	LOC103715203	XP_008800993.1	acetolactate synthase small subunit 2, chloroplastic
103715217	protein_coding	LOC103715217	XP_008801004.1	2-alkenal reductase (NADP(+)-dependent)-like
108511615	tRNA	TRNAK-UUU	.	tRNA-Lys
103715226	protein_coding	LOC103715226	XP_008801014.1	probably inactive leucine-rich repeat receptor-like protein kinase At5g48380
103716018	protein_coding	LOC103716018	XP_008802072.1	polygalacturonase-like
103716021	protein_coding	LOC103716021	XP_008802086.1	polygalacturonase-like
103715232	pseudogene	LOC103715232	.	.
103715240	protein_coding	LOC103715240	XP_008801033.1	FRIGIDA-like protein 3
103715249	protein_coding	LOC103715249	XP_008801052.1; XP_008801044.1; XP_008801059.1	uncharacterized LOC103715249
103715288	protein_coding	LOC103715288	XP_008801094.1	vacuolar sorting protein 3
103715280	protein_coding	LOC103715280	XP_008801082.1	endoglucanase 12-like
103715272	protein_coding	LOC103715272	XP_026663660.1; XP_008801070.1	outer envelope pore protein 37, chloroplastic
103715296	protein_coding	LOC103715296	XP_008801106.1	la-related protein 6B
103716046	protein_coding	LOC103716046	XP_008802120.1	uncharacterized LOC103716046
103715334	protein_coding	LOC103715334	XP_008801155.1	probable diacylglycerol kinase 3
103715326	protein_coding	LOC103715326	XP_008801134.1	uncharacterized LOC103715326
103715321	lncRNA	LOC103715321	.	uncharacterized LOC103715321
103715346	protein_coding	LOC103715346	XP_026663672.1	cytochrome b5-like
103716056	protein_coding	LOC103716056	XP_026663950.1	cleavage and polyadenylation specificity factor subunit 3-I-like
103715356	protein_coding	LOC103715356	XP_008801179.1; XP_026663682.1	cleavage and polyadenylation specificity factor subunit 3-I-like
113463276	lncRNA	LOC113463276	.	uncharacterized LOC113463276
103715366	protein_coding	LOC103715366	XP_008801192.1	cleavage and polyadenylation specificity factor subunit 3-I-like
103715804	protein_coding	LOC103715804	XP_026663688.1	cleavage and polyadenylation specificity factor subunit 3-I-like
103715373	protein_coding	LOC103715373	XP_026663691.1	putative rRNA methyltransferase YqxC
103715380	protein_coding	LOC103715380	XP_026663708.1; XP_026663698.1; XP_008801216.1; XP_026663702.1	ubiquitin-like-conjugating enzyme ATG10
103715390	protein_coding	LOC103715390	XP_008801228.1	6,7-dimethyl-8-ribityllumazine synthase, chloroplastic
103715400	protein_coding	LOC103715400	XP_008801238.1	adenine DNA glycosylase
103715409	protein_coding	LOC103715409	XP_008801245.1	RAP domain-containing protein, chloroplastic
103715418	protein_coding	LOC103715418	XP_008801252.1; XP_008801277.1; XP_008801260.1	uncharacterized LOC103715418
103715444	lncRNA	LOC103715444	.	uncharacterized LOC103715444
103715459	protein_coding	LOC103715459	XP_026663738.1; XP_008801302.1; XP_026663735.1; XP_017700321.1	ankyrin repeat protein SKIP35
103715465	protein_coding	LOC103715465	XP_026663753.1	DEAD-box ATP-dependent RNA helicase 41-like
103715484	protein_coding	LOC103715484	XP_008801341.1	guanosine nucleotide diphosphate dissociation inhibitor 2
103715494	protein_coding	LOC103715494	XP_008801360.1; XP_008801368.1	putative protease Do-like 14
103716064	protein_coding	LOC103716064	XP_026663771.1; XP_026663765.1; XP_026663768.1; XP_017700218.1	MLO-like protein 1
103716072	protein_coding	LOC103716072	XP_026663952.1	MLO-like protein 1
103716081	protein_coding	LOC103716081	XP_026663956.1	mediator of RNA polymerase II transcription subunit 34-like
103715513	protein_coding	LOC103715513	XP_008801390.1	3-dehydrosphinganine reductase TSC10A-like
103715814	protein_coding	LOC103715814	XP_008801798.1	3-dehydrosphinganine reductase TSC10A-like
103715521	protein_coding	LOC103715521	XP_008801402.1	multiple organellar RNA editing factor 2, chloroplastic-like
103715538	protein_coding	LOC103715538	XP_017700188.1; XP_008801442.1; XP_008801458.1; XP_008801450.1	uncharacterized LOC103715538
103716087	protein_coding	LOC103716087	XP_026663958.1	origin of replication complex subunit 3
103715568	protein_coding	LOC103715568	XP_026663801.1	uncharacterized LOC103715568
103715576	protein_coding	LOC103715576	XP_008801481.1	uncharacterized LOC103715576
103715584	protein_coding	LOC103715584	XP_026663805.1	3-isopropylmalate dehydratase large subunit, chloroplastic-like
103716097	protein_coding	LOC103716097	XP_026663795.1; XP_026663792.1	MLO-like protein 1
103715594	protein_coding	LOC103715594	XP_008801504.1	glyoxylate/succinic semialdehyde reductase 1
103715603	protein_coding	LOC103715603	XP_008801509.1	F-box/kelch-repeat protein SKIP20-like
103716106	protein_coding	LOC103716106	XP_008802201.1	uncharacterized LOC103716106
103715610	protein_coding	LOC103715610	XP_008801519.1	NAC domain-containing protein 35-like
103715620	protein_coding	LOC103715620	XP_026663965.1	START domain-containing protein 10-like
103715629	protein_coding	LOC103715629	XP_026663818.1	uncharacterized LOC103715629
113460918	protein_coding	LOC113460918	XP_026663967.1	probable leucine-rich repeat receptor-like protein kinase At5g49770
103716114	lncRNA	LOC103716114	.	uncharacterized LOC103716114
103716123	protein_coding	LOC103716123	XP_026663823.1	probable leucine-rich repeat receptor-like protein kinase At5g49770
108511546	lncRNA	LOC108511546	.	uncharacterized LOC108511546
103715638	protein_coding	LOC103715638	XP_017700020.1; XP_008801572.1; XP_008801563.1; XP_026663839.1; XP_008801554.1; XP_026663832.1; XP_008801578.1	E3 ubiquitin-protein ligase CHIP-like
103715656	protein_coding	LOC103715656	XP_008801590.1	peroxidase 5-like
103715667	protein_coding	LOC103715667	XP_026663849.1	ferric reduction oxidase 7, chloroplastic-like
103715674	protein_coding	LOC103715674	XP_008801624.1	deoxycytidylate deaminase
103715689	protein_coding	LOC103715689	XP_026663855.1; XP_008801658.1; XP_026663867.1	splicing factor-like protein 1
103716131	protein_coding	LOC103716131	XP_008802231.1	uncharacterized LOC103716131
103716138	protein_coding	LOC103716138	XP_008802243.1	uncharacterized LOC103716138
103715723	protein_coding	LOC103715723	XP_008801684.1	F-box protein At1g67340-like
103716145	protein_coding	LOC103716145	XP_026663971.1	meiosis-specific protein PAIR2
103716154	protein_coding	LOC103716154	XP_026663975.1	serine/threonine-protein kinase RIO1-like
103715740	protein_coding	LOC103715740	XP_017700442.1; XP_008801703.1; XP_008801715.1	CTD small phosphatase-like protein 2
103715758	protein_coding	LOC103715758	XP_008801725.1	mitochondrial import receptor subunit TOM20-like
103715773	lncRNA	LOC103715773	.	uncharacterized LOC103715773
103715765	protein_coding	LOC103715765	XP_008801736.1	65-kDa microtubule-associated protein 8
103715794	protein_coding	LOC103715794	XP_026663132.1	uncharacterized LOC103715794
113463330	snRNA	LOC113463330	.	U6 spliceosomal RNA
103716165	protein_coding	LOC103716165	XP_008802276.1	nucleotide pyrophosphatase/phosphodiesterase-like
103716180	protein_coding	LOC103716180	XP_026664131.1	splicing factor U2af large subunit B
103716200	protein_coding	LOC103716200	XP_008802336.1	stem-specific protein TSJT1-like
103716187	protein_coding	LOC103716187	XP_008802319.1; XP_008802327.1	putative serine/threonine-protein kinase
103716209	protein_coding	LOC103716209	XP_026664026.1	clathrin light chain 2-like
103718529	pseudogene	LOC103718529	.	.
103716220	protein_coding	LOC103716220	XP_026664176.1	lactosylceramide 4-alpha-galactosyltransferase
103716229	protein_coding	LOC103716229	XP_008802369.1; XP_008802377.1; XP_017701212.1	probable prolyl 4-hydroxylase 3
103718534	protein_coding	LOC103718534	XP_026664174.1	probable polyol transporter 4
103716251	protein_coding	LOC103716251	XP_008802422.1; XP_008802408.1; XP_026664157.1; XP_026664161.1; XP_008802437.1; XP_008802401.1; XP_008802430.1	sucrose transport protein SUT4-like
103716293	pseudogene	LOC103716293	.	.
103716301	lncRNA	LOC103716301	.	uncharacterized LOC103716301
103716311	protein_coding	LOC103716311	XP_008802484.1	dof zinc finger protein 1-like
103716318	protein_coding	LOC103716318	XP_008802494.1	WD repeat-containing protein 44-like
103716332	protein_coding	LOC103716332	XP_008802513.1	uncharacterized LOC103716332
103716341	protein_coding	LOC103716341	XP_008802533.1; XP_017701186.1; XP_026664199.1; XP_017701185.1; XP_017701192.1; XP_026664204.1; XP_008802547.1; XP_008802525.1; XP_026664194.1	HBS1-like protein
103716371	protein_coding	LOC103716371	XP_008802561.1	katanin p80 WD40 repeat-containing subunit B1 homolog
103716379	protein_coding	LOC103716379	XP_008802572.1	E3 ubiquitin-protein ligase Hakai
103716387	protein_coding	LOC103716387	XP_008802591.1; XP_026664214.1	uncharacterized LOC103716387
103716400	protein_coding	LOC103716400	XP_008802604.1	uncharacterized LOC103716400
103716408	protein_coding	LOC103716408	XP_008802615.1	uncharacterized LOC103716408
103718539	protein_coding	LOC103718539	XP_017701024.1; XP_026664222.1	uncharacterized LOC103718539
103716425	protein_coding	LOC103716425	XP_017701015.1; XP_008802664.1; XP_008802651.1; XP_008802643.1; XP_008802633.1; XP_008802658.1; XP_017701011.1	trimethylguanosine synthase
103716417	protein_coding	LOC103716417	XP_008802624.1	pyruvate kinase, cytosolic isozyme
103718545	protein_coding	LOC103718545	XP_008805647.1	uncharacterized LOC103718545
103718556	protein_coding	LOC103718556	XP_008805657.1	pectate lyase 1-like
103716466	protein_coding	LOC103716466	XP_008802700.1	uncharacterized LOC103716466
103718561	protein_coding	LOC103718561	XP_017700657.1	O-acyltransferase WSD1-like
103716476	protein_coding	LOC103716476	XP_008802719.1; XP_008802709.1; XP_008802729.1	phytochrome-associated serine/threonine-protein phosphatase-like
103716496	protein_coding	LOC103716496	XP_008802748.1	pentatricopeptide repeat-containing protein At5g38730
103716507	protein_coding	LOC103716507	XP_008802758.1	NDR1/HIN1-like protein 6
103716517	protein_coding	LOC103716517	XP_008802769.1	protease 2
103716524	protein_coding	LOC103716524	XP_008802780.1; XP_026664269.1; XP_026664272.1	coiled-coil domain-containing protein 12
103716535	protein_coding	LOC103716535	XP_008802798.1; XP_026664258.1; XP_026664261.1; XP_008802790.1; XP_026664267.1	uncharacterized LOC103716535
103716547	protein_coding	LOC103716547	XP_008802808.1	uncharacterized LOC103716547
103716555	protein_coding	LOC103716555	XP_026664280.1; XP_008802819.1	uncharacterized LOC103716555
103716563	protein_coding	LOC103716563	XP_008802830.1	high mobility group B protein 7-like
103718571	protein_coding	LOC103718571	XP_008805683.2	probable leucine-rich repeat receptor-like protein kinase At1g35710
103716573	protein_coding	LOC103716573	XP_008802841.1	protein ASPARTIC PROTEASE IN GUARD CELL 2
103716582	protein_coding	LOC103716582	XP_008802851.1	probable protein arginine N-methyltransferase 6.1
103716590	protein_coding	LOC103716590	XP_008802876.1; XP_008802900.1; XP_008802864.1; XP_008802892.1; XP_008802908.1; XP_008802917.1; XP_008802869.1; XP_008802884.1	transcription factor SRM1
103716625	protein_coding	LOC103716625	XP_008802929.1; XP_026664303.1	putative GEM-like protein 8
103716632	protein_coding	LOC103716632	XP_008802947.1; XP_008802940.1	transmembrane protein 53
103716648	protein_coding	LOC103716648	XP_026664310.1	B3 domain-containing protein Os04g0676600-like
103718580	protein_coding	LOC103718580	XP_017700662.1	pentatricopeptide repeat-containing protein At2g13600-like
103716654	protein_coding	LOC103716654	XP_017701094.2; XP_008802972.1	myosin-1-like
103716661	protein_coding	LOC103716661	XP_017700577.1; XP_008802991.1	uncharacterized LOC103716661
103716677	protein_coding	LOC103716677	XP_026664337.1; XP_017700599.1; XP_017700602.1; XP_008803001.1	dihydroorotate dehydrogenase (quinone), mitochondrial-like
108511712	tRNA	TRNAT-UGU	.	tRNA-Thr
103716685	protein_coding	LOC103716685	XP_008803013.1	mannose-specific lectin-like
103716697	protein_coding	LOC103716697	XP_008803023.1	transcription factor TCP7-like
103716704	pseudogene	LOC103716704	.	.
103716715	protein_coding	LOC103716715	XP_008803049.1	E3 ubiquitin-protein ligase RING1-like
103716730	protein_coding	LOC103716730	XP_017700528.1; XP_026664348.1; XP_026664345.1; XP_008803119.1; XP_008803078.1; XP_017700532.1	F-box protein At5g39250-like
103716721	protein_coding	LOC103716721	XP_008803062.1	DNA-binding protein RHL1
103716762	protein_coding	LOC103716762	XP_008803137.1	proteasome subunit alpha type-2-A
103716776	protein_coding	LOC103716776	XP_008803158.1	lysine-specific demethylase JMJ25-like
103716770	protein_coding	LOC103716770	XP_008803150.1	plastid division protein CDP1, chloroplastic-like
103716803	protein_coding	LOC103716803	XP_008803196.1	serine carboxypeptidase-like 34
103716784	protein_coding	LOC103716784	XP_008803177.1; XP_008803169.1; XP_026664369.1	pentatricopeptide repeat-containing protein At1g12620-like
103716811	protein_coding	LOC103716811	XP_008803206.1; XP_008803213.1	sulfhydryl oxidase 1-like
103716826	protein_coding	LOC103716826	XP_008803225.1	probable ribose-5-phosphate isomerase 2
103716833	protein_coding	LOC103716833	XP_008803235.1	threonine synthase, chloroplastic-like
103716843	protein_coding	LOC103716843	XP_026664399.1; XP_026664394.1	uncharacterized LOC103716843
103716853	lncRNA	LOC103716853	.	uncharacterized LOC103716853
103716860	protein_coding	LOC103716860	XP_008803262.1	peroxisome biogenesis protein 3-2-like
103716866	protein_coding	LOC103716866	XP_008803271.1	guanine nucleotide-binding protein subunit beta-like protein A
103716872	protein_coding	LOC103716872	XP_026664418.1; XP_008803285.1; XP_017700619.1; XP_017700616.1; XP_017700611.1	jasmonic acid-amido synthetase JAR1-like
103716881	protein_coding	LOC103716881	XP_008803294.1	dolichyl-diphosphooligosaccharide--protein glycosyltransferase subunit STT3B
103716890	protein_coding	LOC103716890	XP_008803305.2	pentatricopeptide repeat-containing protein At2g29760, chloroplastic-like
103716898	protein_coding	LOC103716898	XP_008803318.1	ENHANCER OF AG-4 protein 2-like
103716908	protein_coding	LOC103716908	XP_008803340.1; XP_008803333.1	uncharacterized LOC103716908
103718588	pseudogene	LOC103718588	.	.
103716924	protein_coding	LOC103716924	XP_008803352.1	sacsin
103716934	protein_coding	LOC103716934	XP_026664446.1; XP_026664440.1; XP_026664438.1; XP_026664436.1; XP_026664447.1; XP_026664441.1	uncharacterized LOC103716934
103718596	protein_coding	LOC103718596	XP_008805717.2	peroxidase 10
103716949	protein_coding	LOC103716949	XP_008803392.1	desiccation-related protein At2g46140-like
103718603	protein_coding	LOC103718603	XP_026664036.1	endoglucanase 13
103716959	protein_coding	LOC103716959	XP_008803403.1	glutamine synthetase nodule isozyme-like
103718610	protein_coding	LOC103718610	XP_008805741.1	probable metal-nicotianamine transporter YSL14
103716968	protein_coding	LOC103716968	XP_008803413.1	probable acyl-activating enzyme 5, peroxisomal
103716977	protein_coding	LOC103716977	XP_008803425.1	probable acyl-activating enzyme 5, peroxisomal
103716989	protein_coding	LOC103716989	XP_008803433.1	probable acyl-activating enzyme 5, peroxisomal
103716996	protein_coding	LOC103716996	XP_008803444.1	peamaclein-like
113463420	lncRNA	LOC113463420	.	uncharacterized LOC113463420
103717005	protein_coding	LOC103717005	XP_008803456.1	snakin-2
103717016	protein_coding	LOC103717016	XP_008803466.1	4-hydroxybenzoate polyprenyltransferase, mitochondrial
103718616	pseudogene	LOC103718616	.	.
108511685	lncRNA	LOC108511685	.	uncharacterized LOC108511685
108511713	tRNA	TRNAV-AAC	.	tRNA-Val
103717025	protein_coding	LOC103717025	XP_008803478.1; XP_026664469.1	transcription factor bHLH66-like
103717036	protein_coding	LOC103717036	XP_026663996.1	UDP-glycosyltransferase 73C6-like
103717047	protein_coding	LOC103717047	XP_008803502.1; XP_008803510.1	protein S-acyltransferase 11-like
103717073	protein_coding	LOC103717073	XP_008803538.1; XP_026664495.1	protein COFACTOR ASSEMBLY OF COMPLEX C SUBUNIT B CCB3, chloroplastic
103717059	protein_coding	LOC103717059	XP_008803529.1; XP_008803521.1	anamorsin homolog
103718624	protein_coding	LOC103718624	XP_008805763.1	uncharacterized LOC103718624
103717087	protein_coding	LOC103717087	XP_008803558.1	replication protein A 32 kDa subunit A-like
103717097	protein_coding	LOC103717097	XP_017701171.1; XP_008803569.1	delta(24)-sterol reductase
103717102	protein_coding	LOC103717102	XP_008803584.1	tricalbin-3-like
103717108	protein_coding	LOC103717108	XP_008803596.2	uncharacterized LOC103717108
103717119	protein_coding	LOC103717119	XP_008803607.1	pentatricopeptide repeat-containing protein At1g11630, mitochondrial-like
103717124	protein_coding	LOC103717124	XP_008803620.1	pentatricopeptide repeat-containing protein At4g36680, mitochondrial-like
103717133	protein_coding	LOC103717133	XP_008803632.1; XP_017700626.1	BTB/POZ domain-containing protein At3g19850
103717143	protein_coding	LOC103717143	XP_008803645.1; XP_008803653.1	proline-rich extensin-like protein EPR1
103717162	protein_coding	LOC103717162	XP_008803673.1	vacuolar protein sorting-associated protein 41 homolog
103717171	protein_coding	LOC103717171	XP_008803684.1	ubiquinone biosynthesis protein COQ4 homolog, mitochondrial
103718635	protein_coding	LOC103718635	XP_008805773.1	small glutamine-rich tetratricopeptide repeat-containing protein 2
103718644	protein_coding	LOC103718644	XP_008805784.1	mediator of RNA polymerase II transcription subunit 32-like
103718652	pseudogene	LOC103718652	.	.
103718661	protein_coding	LOC103718661	XP_026664049.1	uncharacterized LOC103718661
103718671	pseudogene	LOC103718671	.	.
103718681	protein_coding	LOC103718681	XP_008805826.1	uncharacterized LOC103718681
103718688	protein_coding	LOC103718688	XP_026664537.1; XP_026664541.1	putative disease resistance RPP13-like protein 1
103718694	pseudogene	LOC103718694	.	.
103718703	protein_coding	LOC103718703	XP_008805856.1	early nodulin-like protein 1
103717189	protein_coding	LOC103717189	XP_008803703.1	transcription factor bHLH115-like
103717197	protein_coding	LOC103717197	XP_008803716.1; XP_008803724.1; XP_026664556.1; XP_026664560.1; XP_026664564.1; XP_026664563.1	uncharacterized LOC103717197
103718713	protein_coding	LOC103718713	XP_017700822.1; XP_026664567.1; XP_017700824.1	uncharacterized LOC103718713
103717214	protein_coding	LOC103717214	XP_008803744.1	dehydrogenase/reductase SDR family member FEY-like
103717222	protein_coding	LOC103717222	XP_026664580.1; XP_008803754.1	uncharacterized LOC103717222
103717231	protein_coding	LOC103717231	XP_008803766.1	protein BPS1, chloroplastic-like
103717238	protein_coding	LOC103717238	XP_008803777.1	protein BRICK 1
103717246	protein_coding	LOC103717246	XP_008803786.1	probable cytosolic oligopeptidase A
103717254	protein_coding	LOC103717254	XP_017700880.1	uracil-DNA glycosylase, mitochondrial-like
103717264	protein_coding	LOC103717264	XP_008803808.1; XP_026664597.1	pentatricopeptide repeat-containing protein At5g66520-like
103717273	protein_coding	LOC103717273	XP_026664602.1; XP_008803819.1	coatomer subunit delta-2-like
103717294	protein_coding	LOC103717294	XP_008803842.1	two-component response regulator ORR5-like
103717303	protein_coding	LOC103717303	XP_008803853.1	60S ribosomal protein L23A
103717312	protein_coding	LOC103717312	XP_008803871.1	uncharacterized LOC103717312
103717329	protein_coding	LOC103717329	XP_008803905.1; XP_008803881.1; XP_008803898.1; XP_008803889.1	photosynthetic NDH subunit of lumenal location 3, chloroplastic-like
103717352	pseudogene	LOC103717352	.	.
103717360	protein_coding	LOC103717360	XP_008803931.1	peroxisome biogenesis protein 22-like
103717366	protein_coding	LOC103717366	XP_017700854.2	gibberellin 2-beta-dioxygenase 6-like
103717373	protein_coding	LOC103717373	XP_008803953.1	eukaryotic initiation factor 4A-3
103717380	protein_coding	LOC103717380	XP_008803971.1; XP_008803964.1	uncharacterized LOC103717380
103717390	protein_coding	LOC103717390	XP_026664622.1; XP_026664619.1; XP_026664625.1; XP_026664627.1	pentatricopeptide repeat-containing protein At2g17140
103718719	protein_coding	LOC103718719	XP_008805882.1	TIMELESS-interacting protein
103717405	protein_coding	LOC103717405	XP_008804005.1; XP_026664642.1	uncharacterized LOC103717405
103717432	protein_coding	LOC103717432	XP_008804062.1; XP_008804045.1; XP_008804053.1; XP_008804038.1; XP_026664653.1; XP_017700812.1	uncharacterized LOC103717432
103717461	protein_coding	LOC103717461	XP_008804086.1; XP_008804095.1	putative 4-hydroxy-4-methyl-2-oxoglutarate aldolase 2
103717473	protein_coding	LOC103717473	XP_026664660.1	phytosulfokine receptor 1-like
103717485	protein_coding	LOC103717485	XP_008804126.1	flotillin-like protein 3
103717491	protein_coding	LOC103717491	XP_008804139.1	tobamovirus multiplication protein 3-like
103718725	protein_coding	LOC103718725	XP_008805894.1	uncharacterized LOC103718725
103718733	protein_coding	LOC103718733	XP_008805906.1	uncharacterized LOC103718733
103717500	protein_coding	LOC103717500	XP_008804156.1; XP_008804149.1; XP_008804164.1; XP_017700749.1	auxin response factor 12-like
103717522	protein_coding	LOC103717522	XP_008804174.1	zinc finger CCCH domain-containing protein 32-like
103717532	protein_coding	LOC103717532	XP_008804193.1	large ribosomal RNA subunit accumulation protein YCED homolog 1, chloroplastic-like
103718742	protein_coding	LOC103718742	XP_008805916.2	putative disease resistance RPP13-like protein 1
103717548	protein_coding	LOC103717548	XP_008804207.1	protein DJ-1 homolog D
103717561	protein_coding	LOC103717561	XP_008804228.1	uncharacterized LOC103717561
103717571	protein_coding	LOC103717571	XP_008804237.1	probable polyamine oxidase 4
103717581	protein_coding	LOC103717581	XP_008804250.2	probable adenylate kinase 6, chloroplastic
103717588	protein_coding	LOC103717588	XP_008804259.1	uncharacterized LOC103717588
103717597	protein_coding	LOC103717597	XP_008804271.2	ras-related protein RHN1
108511714	tRNA	TRNAA-CGC	.	tRNA-Ala
103718752	protein_coding	LOC103718752	XP_026664008.1	trihelix transcription factor GTL1-like
103717609	protein_coding	LOC103717609	XP_008804291.2	benzoate--CoA ligase, peroxisomal-like
103717618	protein_coding	LOC103717618	XP_008804300.1	plant UBX domain-containing protein 7
103717632	protein_coding	LOC103717632	XP_008804358.1; XP_026664720.1; XP_008804351.1	protein indeterminate-domain 5, chloroplastic-like
103717668	protein_coding	LOC103717668	XP_008804368.1; XP_017700763.1; XP_026664722.1	protein ACCUMULATION AND REPLICATION OF CHLOROPLASTS 3
103717684	protein_coding	LOC103717684	XP_026664732.1	sucrose synthase 7-like
103717693	protein_coding	LOC103717693	XP_026664726.1; XP_008804398.1	protein argonaute 1B-like
103717704	protein_coding	LOC103717704	XP_008804408.1	putative Myb family transcription factor At1g14600
113463472	lncRNA	LOC113463472	.	uncharacterized LOC113463472
103717710	protein_coding	LOC103717710	XP_026664071.1	putative disease resistance protein RGA3
103717718	protein_coding	LOC103717718	XP_008804440.1	probable phospholipase A2 homolog 1
103717756	protein_coding	LOC103717756	XP_008804484.1; XP_008804475.1	glutamate receptor 3.1-like
113463474	lncRNA	LOC113463474	.	uncharacterized LOC113463474
103717749	lncRNA	LOC103717749	.	uncharacterized LOC103717749
103717732	protein_coding	LOC103717732	XP_008804451.1	protein PIN-LIKES 7-like
103717768	protein_coding	LOC103717768	XP_008804496.1; XP_026664797.1; XP_008804512.1	uncharacterized LOC103717768
103718767	protein_coding	LOC103718767	XP_017700646.2; XP_017700642.2; XP_017700644.2; XP_017700641.2; XP_026664770.1; XP_026664775.1; XP_026664768.1; XP_017700638.2; XP_026664765.1	pentatricopeptide repeat-containing protein At3g16610-like
103717785	protein_coding	LOC103717785	XP_008804523.1; XP_026664778.1	armadillo repeat-containing protein 8
103717801	protein_coding	LOC103717801	XP_008804548.1	uncharacterized LOC103717801
103717807	protein_coding	LOC103717807	XP_008804559.1	calcium-dependent protein kinase 20-like
103718777	protein_coding	LOC103718777	XP_008805962.1	peroxidase 2-like
103718782	pseudogene	LOC103718782	.	.
113463483	protein_coding	LOC113463483	XP_026664810.1; XP_026664816.1	serine/arginine-rich splicing factor 1-like
103717824	protein_coding	LOC103717824	XP_008804596.1; XP_026664792.1; XP_008804580.1	MLO-like protein 9
103717845	protein_coding	LOC103717845	XP_008804614.1; XP_008804607.1	peptidyl-prolyl cis-trans isomerase FKBP18, chloroplastic
103717860	protein_coding	LOC103717860	XP_008804625.1	RING-H2 finger protein ATL8
103717869	protein_coding	LOC103717869	XP_008804636.1	mitochondrial phosphate carrier protein 1, mitochondrial
103717876	protein_coding	LOC103717876	XP_008804649.1	protein PLASTID MOVEMENT IMPAIRED 1
103717884	protein_coding	LOC103717884	XP_008804669.1; XP_008804660.1	calcium-dependent protein kinase 26
103717904	protein_coding	LOC103717904	XP_026664830.1; XP_026664853.1; XP_026664849.1; XP_026664834.1; XP_026664840.1; XP_026664838.1; XP_026664839.1; XP_026664858.1; XP_008804713.1; XP_026664861.1; XP_026664835.1; XP_026664854.1; XP_026664847.1	pentatricopeptide repeat-containing protein At2g26790, mitochondrial-like
103717940	protein_coding	LOC103717940	XP_008804751.1	uncharacterized LOC103717940
103717950	protein_coding	LOC103717950	XP_008804761.1	nicotinate-nucleotide pyrophosphorylase [carboxylating], chloroplastic
103717961	protein_coding	LOC103717961	XP_008804775.1	nudix hydrolase 23, chloroplastic-like
103717969	protein_coding	LOC103717969	XP_008804789.1	metal tolerance protein C2
103717980	protein_coding	LOC103717980	XP_008804801.1	UTP--glucose-1-phosphate uridylyltransferase
108511715	tRNA	TRNAM-CAU	.	tRNA-Met
103717988	protein_coding	LOC103717988	XP_026664880.1; XP_008804812.1	protein REVEILLE 7-like
103717992	protein_coding	LOC103717992	XP_008804824.1; XP_008804842.1; XP_008804849.1	autophagy protein 5
103718014	protein_coding	LOC103718014	XP_008804861.1	histone H4
113460932	lncRNA	LOC113460932	.	uncharacterized LOC113460932
113460946	lncRNA	LOC113460946	.	uncharacterized LOC113460946
103718790	pseudogene	LOC103718790	.	.
103718020	protein_coding	LOC103718020	XP_008804874.1	NAC domain-containing protein 45
103718026	protein_coding	LOC103718026	XP_008804882.1	11S globulin seed storage protein 2-like
103718035	protein_coding	LOC103718035	XP_008804894.1	ALA-interacting subunit 1-like
103718039	protein_coding	LOC103718039	XP_026664015.1	protein G1-like7
103718048	lncRNA	LOC103718048	.	uncharacterized LOC103718048
103718796	protein_coding	LOC103718796	XP_008805998.1	peptide-N4-(N-acetyl-beta-glucosaminyl)asparagine amidase A-like
103718804	protein_coding	LOC103718804	XP_008806010.1	peptide-N4-(N-acetyl-beta-glucosaminyl)asparagine amidase A-like
103718811	protein_coding	LOC103718811	XP_008806021.1	peptide-N4-(N-acetyl-beta-glucosaminyl)asparagine amidase A-like
103718056	protein_coding	LOC103718056	XP_008804930.1; XP_026664906.1	ubiquitin-activating enzyme E1 1-like
103718067	protein_coding	LOC103718067	XP_008804940.1	ankyrin repeat domain-containing protein 17-like
103718077	protein_coding	LOC103718077	XP_008804950.1	uncharacterized protein At5g39865-like
103718087	protein_coding	LOC103718087	XP_026664924.1; XP_008804963.1	inactive receptor-like serine/threonine-protein kinase At2g40270
103718818	protein_coding	LOC103718818	XP_026664941.1; XP_026664937.1; XP_008806032.1; XP_026664939.1; XP_026664936.1	uncharacterized LOC103718818
103718095	protein_coding	LOC103718095	XP_008804983.1	importin subunit beta-1-like
103718826	protein_coding	LOC103718826	XP_008806041.1	uncharacterized LOC103718826
103718104	protein_coding	LOC103718104	XP_008804996.1	SAM50-like protein SPAC17C9.06
103718520	protein_coding	LOC103718520	XP_017700649.1	caffeoylshikimate esterase-like
103718836	protein_coding	LOC103718836	XP_026664016.1; XP_008806053.2	probable transcription factor KAN4
103718108	protein_coding	LOC103718108	XP_026664103.1	probable phytol kinase 2, chloroplastic
103718119	protein_coding	LOC103718119	XP_017701198.1; XP_008805018.1	mRNA turnover protein 4 homolog
103718129	protein_coding	LOC103718129	XP_008805028.1	ammonium transporter 2 member 1-like
103718844	protein_coding	LOC103718844	XP_026664966.1	ammonium transporter 3 member 1-like
103718135	pseudogene	LOC103718135	.	.
103718146	protein_coding	LOC103718146	XP_008805049.1	probable N-acetyltransferase HLS1-like
103718152	protein_coding	LOC103718152	XP_008805069.1; XP_008805061.1	UPF0098 protein CPn_0877/CP_0992/CPj0877/CpB0906
103718169	protein_coding	LOC103718169	XP_008805088.2	RING-H2 finger protein ATL66-like
103718173	protein_coding	LOC103718173	XP_008805101.1	pyruvate decarboxylase 1-like
103718184	protein_coding	LOC103718184	XP_008805112.1	transcription factor MYB73-like
103718194	protein_coding	LOC103718194	XP_008805121.2	putative calcium-binding protein CML19
103718204	protein_coding	LOC103718204	XP_008805140.1; XP_008805130.1	ran-binding protein 1 homolog a-like
103718870	pseudogene	LOC103718870	.	.
103718217	protein_coding	LOC103718217	XP_008805151.1	clathrin heavy chain 1
103718225	protein_coding	LOC103718225	XP_008805163.1	protein ESKIMO 1-like
103718233	protein_coding	LOC103718233	XP_008805175.1	asparagine synthetase [glutamine-hydrolyzing]
103718240	protein_coding	LOC103718240	XP_008805185.1	uncharacterized LOC103718240
103718880	pseudogene	LOC103718880	.	.
103718250	protein_coding	LOC103718250	XP_008805196.1	monothiol glutaredoxin-S12, chloroplastic
103718258	protein_coding	LOC103718258	XP_008805212.1	gibberellin 2-beta-dioxygenase 1
103718267	protein_coding	LOC103718267	XP_026665003.1; XP_008805224.1; XP_026665007.1	pectinesterase/pectinesterase inhibitor PPE8B
103718277	protein_coding	LOC103718277	XP_008805242.1	internal alternative NAD(P)H-ubiquinone oxidoreductase A1, mitochondrial-like
103718285	protein_coding	LOC103718285	XP_008805252.1	UPF0051 protein in atpA 3'region-like
103718297	protein_coding	LOC103718297	XP_008805270.1	probable ubiquitin-conjugating enzyme E2 23
103718302	protein_coding	LOC103718302	XP_008805282.1	selT-like protein
103718312	protein_coding	LOC103718312	XP_008805290.1	U-box domain-containing protein 43-like
103718325	protein_coding	LOC103718325	XP_008805309.1	omega-3 fatty acid desaturase, endoplasmic reticulum
103718329	protein_coding	LOC103718329	XP_008805325.1	calcium-dependent protein kinase 3-like
103718334	protein_coding	LOC103718334	XP_008805332.1	probable 2-oxoglutarate-dependent dioxygenase At3g111800
103718339	pseudogene	LOC103718339	.	.
103718347	protein_coding	LOC103718347	XP_008805352.1	PHD finger protein ALFIN-LIKE 1-like
103718354	protein_coding	LOC103718354	XP_008805362.1	protein DWARF 53-LIKE-like
103718363	protein_coding	LOC103718363	XP_008805388.1; XP_008805372.1; XP_008805403.1; XP_008805380.1; XP_008805419.1; XP_008805410.1	dual specificity tyrosine-phosphorylation-regulated kinase 4-like
103718402	protein_coding	LOC103718402	XP_008805431.1; XP_008805436.1	carboxy-terminal domain RNA polymerase II polypeptide A small phosphatase 1-like
103718412	protein_coding	LOC103718412	XP_008805461.1; XP_008805444.1	uncharacterized LOC103718412
103718431	protein_coding	LOC103718431	XP_008805482.1	phosphoinositide phospholipase C 6-like
103718441	protein_coding	LOC103718441	XP_008805492.3	phosphoinositide phospholipase C 4-like
103718899	protein_coding	LOC103718899	XP_026665048.1	phosphoinositide phospholipase C 6-like
103718906	protein_coding	LOC103718906	XP_008806140.1	protein DOG1-like 4
103718448	protein_coding	LOC103718448	XP_008805503.1	transcriptional activator FHA1-like
103718456	protein_coding	LOC103718456	XP_008805515.1	PLASMODESMATA CALLOSE-BINDING PROTEIN 3-like
103718923	protein_coding	LOC103718923	XP_008806162.1	transcription factor bHLH52-like
103718465	protein_coding	LOC103718465	XP_008805528.1	uncharacterized protein At4g08330, chloroplastic-like
103718471	protein_coding	LOC103718471	XP_008805541.1	probable ubiquitin-conjugating enzyme E2 C
103718477	protein_coding	LOC103718477	XP_008805552.1	protein indeterminate-domain 9-like
103718487	protein_coding	LOC103718487	XP_026665063.1; XP_008805574.1; XP_008805588.1	probable E3 ubiquitin-protein ligase ZFP1
103718953	protein_coding	LOC103718953	XP_008806202.1	riboflavin synthase
103718970	protein_coding	LOC103718970	XP_008806235.1	importin subunit beta-1-like
103718984	lncRNA	LOC103718984	.	uncharacterized LOC103718984
103718990	protein_coding	LOC103718990	XP_026665173.1	probable protein phosphatase 2C 5
103718998	protein_coding	LOC103718998	XP_026666148.1	uncharacterized LOC103718998
103719006	protein_coding	LOC103719006	XP_008806275.1	eukaryotic translation initiation factor 1A
103719014	protein_coding	LOC103719014	XP_008806288.1	protein NLP3
103721443	protein_coding	LOC103721443	XP_017701605.1	uncharacterized LOC103721443
103719022	protein_coding	LOC103719022	XP_017701844.1	uncharacterized LOC103719022
103719030	protein_coding	LOC103719030	XP_008806329.1; XP_008806336.1; XP_008806311.1; XP_008806319.1; XP_026665201.1	putative aminoacrylate hydrolase RutD
103719055	protein_coding	LOC103719055	XP_008806346.1	uncharacterized LOC103719055
103719079	protein_coding	LOC103719079	XP_008806375.1	uncharacterized LOC103719079
108511736	protein_coding	LOC108511736	XP_017701366.1	protein RKD4
103719063	protein_coding	LOC103719063	XP_008806364.1; XP_008806357.1	uncharacterized LOC103719063
103719088	protein_coding	LOC103719088	XP_008806386.1	uncharacterized protein At4g00950
103719095	protein_coding	LOC103719095	XP_026665216.1; XP_008806396.1	trichohyalin
103719111	protein_coding	LOC103719111	XP_008806412.1	30S ribosomal protein S6 alpha, chloroplastic
103719122	protein_coding	LOC103719122	XP_008806428.1	PP2A regulatory subunit TAP46
103719129	protein_coding	LOC103719129	XP_026665229.1; XP_008806451.1; XP_008806468.1	auxin response factor 18-like
103719163	protein_coding	LOC103719163	XP_008806498.1	B2 protein-like
103719154	protein_coding	LOC103719154	XP_008806486.1	transcription factor bHLH13-like
103719171	protein_coding	LOC103719171	XP_026665242.1; XP_008806509.1; XP_026665244.1	RNA polymerase II transcriptional coactivator KELP
103719178	protein_coding	LOC103719178	XP_008806517.1	F-box protein SKIP8
103719187	protein_coding	LOC103719187	XP_008806530.1; XP_008806538.1	uncharacterized LOC103719187
103719199	protein_coding	LOC103719199	XP_008806550.1	dof zinc finger protein DOF3.1-like
103719228	protein_coding	LOC103719228	XP_008806602.1; XP_008806594.1; XP_008806610.1	DEAD-box ATP-dependent RNA helicase 15
103719209	protein_coding	LOC103719209	XP_008806560.1; XP_026665261.1; XP_026665260.1; XP_008806570.1; XP_008806580.1; XP_026665266.1	NADP-specific glutamate dehydrogenase-like
103719248	protein_coding	LOC103719248	XP_026665275.1	RWD domain-containing protein 1
103721446	protein_coding	LOC103721446	XP_026665279.1	uncharacterized protein At1g51745-like
103719256	protein_coding	LOC103719256	XP_008806641.1; XP_008806631.1	60S ribosomal protein L28-2-like
113463727	snoRNA	LOC113463727	.	small nucleolar RNA R24
113463729	snoRNA	LOC113463729	.	small nucleolar RNA R24
103719268	protein_coding	LOC103719268	XP_008806672.1; XP_008806652.1; XP_008806661.1	ras-related protein RIC1-like
103719281	protein_coding	LOC103719281	XP_008806681.1; XP_017701302.1	uncharacterized LOC103719281
103719289	protein_coding	LOC103719289	XP_008806694.1	uncharacterized LOC103719289
103719297	protein_coding	LOC103719297	XP_008806706.1; XP_008806712.1	jacalin-related lectin 19
103719311	protein_coding	LOC103719311	XP_008806725.1	IAA-amino acid hydrolase ILR1-like 1
103719318	protein_coding	LOC103719318	XP_008806745.1; XP_026665313.1; XP_008806737.1; XP_026665318.1	uncharacterized LOC103719318
103719336	protein_coding	LOC103719336	XP_008806769.1; XP_008806774.1; XP_008806761.1; XP_008806781.1	vesicle transport v-SNARE 13-like
103719362	protein_coding	LOC103719362	XP_008806792.1	40S ribosomal protein S30
[truncated: 28,600 more rows]

## Sheet: RawReadCount
Entrez_ID	C1	C2	C3	F1	F2	F3	FS1	FS2	FS3	S1	S2	S3	Type
103695437	17	30	25	29	13	24	29	45	43	30	37	38	lncRNA
103705662	44	64	32	42	30	25	7	11	12	35	28	23	protein_coding
103713754	1458	1321	1602	1360	1190	1223	1542	1650	1634	877	962	1293	protein_coding
103721690	1859	1849	1640	1245	1065	1111	955	934	753	934	946	1126	protein_coding
103701368	876	606	980	366	445	350	472	384	407	271	245	539	protein_coding
108511101	0	0	0	0	1	0	0	0	0	0	0	0	tRNA
103704876	663	600	736	629	617	617	587	577	586	892	942	674	protein_coding
103705663	189	233	163	151	168	130	146	177	133	94	133	89	protein_coding
103707010	1727	1520	1536	1519	1338	1485	1286	1300	1303	1654	1658	1796	protein_coding
103707809	87	113	106	99	111	93	79	70	105	94	102	126	protein_coding
103708598	68	123	61	172	138	181	48	75	59	127	103	95	protein_coding
103709954	1284	1355	1301	1811	1391	1403	815	793	699	995	1090	1457	protein_coding
103710758	39	89	28	105	132	108	3	2	0	92	114	37	protein_coding
103712382	348	316	307	305	275	300	242	225	242	384	374	353	protein_coding
103713755	87	92	56	205	155	187	63	99	83	59	79	157	protein_coding
103714588	610	660	545	602	647	633	371	416	400	773	814	631	protein_coding
103701183	51	44	34	8	18	12	3	5	5	39	38	44	protein_coding
103717833	79	231	279	98	178	206	197	80	56	101	334	326	protein_coding
103717293	384	325	418	284	264	271	305	272	300	199	263	401	lncRNA
103715405	75	8	132	46	41	50	111	130	100	16	16	64	protein_coding
103719134	513	395	423	330	311	300	267	280	280	294	321	477	pseudogene
103701192	470	492	557	252	215	226	375	403	357	248	281	371	protein_coding
103719887	3998	2750	3723	2221	2700	2448	4105	3987	3698	2971	3224	3264	protein_coding
103720652	163	206	168	136	127	149	64	106	142	135	125	161	protein_coding
103701201	131	263	177	370	238	226	156	192	142	202	181	446	protein_coding
103722237	2	2	0	0	0	2	0	0	2	0	6	4	protein_coding
103723039	167	249	169	125	83	102	123	147	149	194	205	377	protein_coding
103723853	854	568	755	631	604	548	972	862	870	741	928	1084	protein_coding
103695719	650	582	688	563	542	565	631	593	615	728	686	866	protein_coding
103701209	9394	9474	9666	6082	6440	6652	5991	5781	5753	4968	5300	5122	protein_coding
103697083	1430	1271	1405	1261	1258	1267	1414	1479	1377	1312	1430	1332	protein_coding
108511105	0	0	0	0	0	0	0	0	0	0	0	0	tRNA
103697914	167	129	84	79	95	102	62	99	89	70	94	95	protein_coding
103699264	460	428	403	387	321	344	387	444	372	458	481	368	protein_coding
103700827	500	473	418	310	343	356	480	357	330	548	572	410	protein_coding
103701024	584	521	573	430	470	380	385	763	731	470	568	462	protein_coding
103701169	476	529	590	378	326	354	378	426	393	637	627	749	protein_coding
103701313	0	0	0	6	4	12	0	0	0	0	2	0	protein_coding
103701403	87	58	41	53	71	74	77	71	70	86	95	52	protein_coding
103701487	16	13	2	22	21	12	0	0	0	0	6	8	protein_coding
103701224	3	8	0	2	0	0	0	0	3	0	3	0	protein_coding
103701557	1089	1020	1054	727	795	855	966	1014	936	860	1039	932	protein_coding
103702258	3651	2602	4376	2737	2546	2533	3858	3771	3703	2120	2367	4519	protein_coding
103702331	4	2	2	5	6	1	5	13	13	7	26	1	pseudogene
103702402	2325	2147	1904	1427	1421	1376	1688	1642	1649	1923	2094	2079	protein_coding
103701242	53	71	44	48	68	48	45	59	55	28	51	57	protein_coding
103702545	0	13	0	8	4	0	5	4	0	6	0	8	protein_coding
103701251	0	0	0	0	0	0	0	0	0	0	0	0	protein_coding
103701260	0	0	0	0	0	0	0	3	2	0	0	0	protein_coding
103702629	0	6	0	12	6	19	0	4	0	4	10	0	protein_coding
103702712	1311	1305	1247	969	946	923	1006	1034	965	1156	1203	1360	protein_coding
103703061	18	25	34	16	27	14	31	24	34	47	28	54	protein_coding
103703132	64	72	71	53	49	57	61	27	63	20	34	159	protein_coding
108511103	0	0	0	0	0	0	0	0	0	0	0	0	tRNA
103703212	215	181	151	170	195	187	16	25	23	40	61	321	protein_coding
103703352	42	58	43	33	44	52	8	6	12	40	44	53	protein_coding
103703494	320	607	235	485	404	406	408	386	421	233	253	349	protein_coding
103703632	1068	1044	1100	708	621	658	972	1016	991	1104	1103	1066	protein_coding
103701274	29	34	31	18	14	14	23	17	16	17	16	5	protein_coding
103703872	2295	3205	1889	1864	1961	2009	183	291	221	908	922	2678	protein_coding
103703937	784	965	712	868	770	789	477	475	493	681	810	1141	protein_coding
103704016	0	0	0	0	0	0	0	0	0	2	0	0	protein_coding
103704232	408	422	349	254	260	248	460	402	488	457	478	600	protein_coding
113462710	33	20	21	5	11	13	12	24	18	15	14	12	lncRNA
103704093	0	0	0	1	0	0	5	0	0	6	6	0	protein_coding
103701283	3	0	0	0	0	0	24	22	16	8	4	0	protein_coding
103704315	186	159	177	112	120	132	187	148	210	186	204	132	protein_coding
103704393	1434	1210	1529	1165	1153	1167	782	929	882	1108	1224	1758	protein_coding
103704500	355	394	335	339	299	357	268	313	258	370	414	356	protein_coding
103704580	0	0	0	0	0	0	0	0	0	0	0	0	protein_coding
103701292	8	4	0	7	7	0	0	5	0	0	0	0	protein_coding
103704658	2	0	0	4	8	14	3	0	2	0	0	18	protein_coding
103704820	180	286	99	473	455	445	51	98	90	308	327	238	protein_coding
103704743	625	591	580	542	451	520	647	724	560	501	559	750	protein_coding
103704995	118	100	88	51	60	69	119	60	81	190	192	128	protein_coding
103705069	0	0	0	0	2	0	0	0	0	0	0	0	protein_coding
103705147	4	0	0	0	0	0	0	3	0	2	0	0	protein_coding
103705291	866	727	927	502	527	617	835	839	873	838	956	769	protein_coding
103705485	740	797	841	412	328	379	588	722	646	613	795	697	protein_coding
103705562	183	171	185	232	193	141	150	177	210	240	315	241	protein_coding
103705746	9	17	8	13	12	3	36	28	40	41	33	12	lncRNA
103701301	3	4	4	8	11	11	1	3	1	3	0	4	protein_coding
103705797	1195	1221	1079	1194	927	954	890	859	920	758	676	901	protein_coding
103705991	74	90	71	101	74	86	109	73	61	102	76	33	misc_RNA
103706088	28	26	15	11	12	21	20	32	33	12	14	0	protein_coding
103706399	265	199	202	163	146	192	261	290	285	289	317	243	protein_coding
103706194	2068	1882	2220	1487	1575	1426	1454	1364	1271	1268	1234	1663	protein_coding
103706485	3480	3212	2932	2110	2122	2103	2556	2563	2431	2645	2824	2401	protein_coding
113462947	588	794	448	346	260	296	322	329	252	463	610	548	lncRNA
103706780	1423	1290	1209	906	996	1021	1129	1046	1089	1285	1494	1255	protein_coding
103706913	76	80	82	66	46	26	28	30	23	31	28	37	pseudogene
103706986	1456	1263	1222	1168	1108	1194	777	808	840	890	852	1256	protein_coding
103707227	565	522	443	333	350	363	481	499	395	487	596	416	protein_coding
103707144	392	484	564	342	231	257	459	451	392	538	571	556	protein_coding
103707061	32	58	55	52	51	60	85	104	63	106	76	79	protein_coding
103707418	14	23	69	13	12	25	2	3	5	6	5	28	protein_coding
103707667	346	429	366	219	179	157	183	196	170	191	106	281	protein_coding
103707555	0	0	0	0	6	0	0	0	0	0	3	0	protein_coding
103707838	880	765	792	469	442	570	603	540	566	565	580	679	protein_coding
103701318	508	619	369	452	434	392	368	375	361	448	581	384	pseudogene
103708017	128	71	133	121	97	63	106	118	103	6	26	154	protein_coding
103708157	23	0	6	2	5	0	0	0	5	5	6	0	protein_coding
103701343	0	0	0	0	0	0	0	0	0	0	2	0	protein_coding
103708237	250	313	312	346	350	326	132	136	153	216	263	565	protein_coding
103708312	170	174	185	127	105	117	152	139	116	154	161	177	protein_coding
103701352	4	0	0	0	0	2	2	0	4	0	0	0	protein_coding
103708391	221	358	217	236	195	255	65	58	81	206	241	298	protein_coding
103708524	191	232	196	220	202	192	188	210	171	236	229	301	protein_coding
103708705	589	794	600	1651	1256	1207	1506	1645	1548	577	554	1134	protein_coding
103708791	1272	1164	1363	940	901	917	1254	1494	1339	1284	1524	1502	protein_coding
103708939	321	276	319	248	184	194	233	253	259	210	206	303	protein_coding
103709021	206	275	149	168	179	203	147	94	153	219	216	260	protein_coding
103709178	14	47	26	47	72	65	2	3	0	34	26	68	protein_coding
103709260	540	469	538	234	270	294	359	396	334	284	348	307	protein_coding
103701359	30	17	13	36	44	18	32	38	38	91	79	32	protein_coding
103709337	292	175	147	143	226	235	118	106	79	198	187	95	lncRNA
103709454	380	264	344	248	225	185	225	286	265	166	198	297	protein_coding
103709674	10	40	24	72	84	50	56	30	6	47	54	63	protein_coding
103709872	19	35	6	37	31	22	0	0	0	5	0	0	protein_coding
103710040	901	852	810	597	508	639	703	762	665	731	766	875	protein_coding
103710114	430	296	431	295	254	256	267	273	239	207	189	514	protein_coding
103710196	44	57	32	12	22	25	17	22	0	45	32	79	protein_coding
103710283	707	709	667	567	677	582	637	629	615	684	852	484	protein_coding
108511433	15	7	12	11	16	3	0	0	0	4	2	0	lncRNA
103710423	95	132	91	162	138	109	16	12	15	96	134	55	protein_coding
103710507	240	352	203	264	307	244	32	44	53	65	63	118	lncRNA
103710581	27	23	33	6	16	12	0	10	10	22	18	15	protein_coding
103710653	19	3	9	14	25	28	3	15	13	16	19	34	protein_coding
103710723	179	217	186	191	178	160	231	232	198	172	270	230	protein_coding
103710815	1168	957	1048	777	705	681	810	807	739	853	885	849	protein_coding
103710903	0	0	0	2	0	0	0	0	0	0	0	0	protein_coding
103710982	0	0	0	0	0	0	0	0	0	0	0	0	protein_coding
103711067	1464	1353	1227	1209	1104	1005	828	847	763	877	895	1089	protein_coding
103711513	269	282	206	249	245	291	184	242	235	375	392	317	protein_coding
103711592	1343	1288	1207	1223	1195	1132	1055	985	1016	1323	1466	1788	protein_coding
103711672	95	94	58	237	163	108	110	112	100	113	154	134	protein_coding
103701379	8	11	20	31	26	15	28	15	42	22	31	18	protein_coding
103711753	812	1033	919	635	517	610	764	704	658	973	1084	1026	protein_coding
103711837	602	517	638	440	423	434	535	547	540	420	427	560	protein_coding
103711920	530	485	566	440	374	457	486	480	512	420	472	651	protein_coding
103711995	847	715	785	607	696	588	915	682	690	702	850	856	protein_coding
103712078	487	392	460	272	347	325	444	453	417	526	479	367	protein_coding
103712325	415	433	318	401	380	477	286	245	193	421	400	590	protein_coding
103712556	537	462	475	248	372	328	406	375	428	403	487	296	protein_coding
103712469	130	111	119	191	288	248	131	178	173	75	120	28	protein_coding
103712700	755	723	851	397	421	406	606	609	586	691	795	825	protein_coding
103712782	731	515	919	529	509	548	741	747	709	414	441	816	protein_coding
103712847	5474	4532	6251	3461	3406	3259	5046	5157	4972	4359	4684	7463	protein_coding
103701390	2742	2281	2904	1578	1536	1482	2374	2321	2229	1947	2150	3490	protein_coding
103712928	143	178	69	40	36	32	48	41	38	48	55	22	protein_coding
103701411	14	12	14	12	9	8	20	28	20	14	14	14	protein_coding
103712986	2300	682	1261	65	230	249	31	11	14	0	0	117	protein_coding
103701421	15	2	12	0	2	0	14	10	18	15	6	0	protein_coding
103713066	701	507	727	429	407	471	654	626	709	707	780	989	protein_coding
103701428	8	1	0	0	4	2	0	0	0	4	0	0	protein_coding
103713196	298	335	261	248	235	203	157	125	138	200	187	192	protein_coding
103701436	220	323	219	251	217	206	131	102	130	275	346	369	protein_coding
103713276	479	432	472	420	322	405	318	344	320	306	301	461	protein_coding
103713357	101	118	114	95	101	135	53	82	53	97	77	108	protein_coding
103701444	346	361	344	186	245	278	190	187	190	204	217	280	protein_coding
103713782	69	95	42	111	99	123	26	35	21	82	97	108	protein_coding
103713866	578	526	524	443	441	433	448	461	417	459	560	652	protein_coding
103713983	1328	1384	1192	927	888	1113	419	465	416	475	461	1456	protein_coding
103714050	451	518	354	309	256	313	261	254	242	320	345	354	pseudogene
103714139	264	271	263	173	168	187	221	258	182	239	280	322	protein_coding
103714223	167	132	117	64	70	79	72	82	75	90	70	40	lncRNA
103714341	372	269	281	157	180	160	248	229	246	198	282	185	protein_coding
103714445	222	211	182	179	213	150	162	129	167	138	136	245	protein_coding
103701453	5	2	2	0	0	0	0	0	0	0	2	0	protein_coding
103714531	265	276	174	204	200	218	192	179	115	320	279	166	protein_coding
103714718	0	0	0	0	0	0	0	0	0	0	0	2	protein_coding
103714794	5126	4435	4663	3562	3476	3561	3015	2966	2811	3411	3801	3764	protein_coding
103714876	1420	1251	1602	815	830	835	1647	1568	1485	1998	2155	1459	protein_coding
103715010	1769	1685	1581	1129	1126	1138	1146	1279	1080	1075	1155	1153	protein_coding
103715122	85	95	71	44	42	65	31	48	66	69	88	98	protein_coding
103715207	1335	1080	1231	773	760	767	1176	1056	1128	982	1082	1047	protein_coding
103715406	981	805	1019	665	474	521	773	780	784	800	744	994	protein_coding
103715593	330	185	280	177	190	183	260	311	286	192	185	290	protein_coding
103715510	74	94	125	66	59	69	78	83	63	58	81	118	protein_coding
103715673	0	0	0	0	0	6	0	0	0	3	4	0	protein_coding
103715755	129	84	135	135	87	105	120	132	174	101	116	127	protein_coding
113463491	335	275	488	221	233	281	160	188	202	92	127	259	protein_coding
103715837	1869	1455	1824	1453	1342	1553	2113	2205	2309	2104	2198	1782	protein_coding
103716292	291	243	252	239	245	226	286	326	308	186	274	328	protein_coding
103716346	921	702	870	511	575	545	932	958	927	765	800	503	protein_coding
103716539	6775	6111	5967	4995	5268	5302	5208	4891	4769	6419	6548	6903	protein_coding
103716613	2861	3433	2774	4371	4045	4293	2077	2008	1914	3057	3488	3158	protein_coding
103716693	66	58	57	71	31	46	61	49	63	55	44	75	protein_coding
103716761	1431	1237	1297	877	814	893	859	862	832	771	810	1014	protein_coding
103716897	5	0	5	2	6	0	15	19	19	0	0	0	protein_coding
103716984	6075	5573	4832	3609	3759	3627	3615	3635	3615	4031	4248	3811	protein_coding
113463590	424	571	377	324	245	267	481	470	414	334	315	391	lncRNA
103717934	536	498	607	364	327	344	481	375	419	419	463	641	protein_coding
103701460	721	701	657	672	599	566	458	487	319	511	535	601	misc_RNA
103718139	31	69	17	77	102	111	40	49	68	162	184	183	lncRNA
103718190	111	155	124	236	435	330	124	100	148	1236	1256	747	lncRNA
103701469	0	0	0	0	3	5	3	0	0	0	4	6	protein_coding
103701475	6	8	6	2	0	0	3	5	4	4	6	20	pseudogene
103718247	1630	1565	1470	1337	1224	1311	1418	1301	1343	1586	1581	1433	protein_coding
103718536	39	64	44	38	28	33	12	7	15	16	13	58	protein_coding
103718461	4	0	0	4	4	4	0	0	3	4	0	0	protein_coding
103718320	1126	1057	833	749	688	710	919	953	865	876	912	957	protein_coding
103718674	173	206	154	139	125	149	162	107	82	240	214	327	protein_coding
103718755	668	535	643	646	574	617	553	536	539	682	802	765	protein_coding
103718830	22411	14486	19549	7566	8994	8773	14682	13737	14004	10247	10861	10356	pseudogene
103701484	0	0	0	0	0	0	0	0	0	0	0	0	protein_coding
103718916	0	6	0	6	13	4	0	0	0	7	0	0	protein_coding
103719051	565	500	505	435	425	426	482	465	450	473	429	590	protein_coding
103719135	8548	7539	7848	5211	5165	5420	7202	7031	6982	7518	7793	5825	protein_coding
103719310	835	1141	701	467	395	460	318	336	301	650	711	1400	protein_coding
103719391	0	0	0	2	0	0	0	0	0	0	0	0	protein_coding
103719467	478	427	456	260	266	250	300	296	245	313	293	476	protein_coding
103719543	8	16	12	18	10	12	20	10	11	27	27	30	protein_coding
103719615	4055	3301	4155	2457	2582	2434	3299	3371	3213	3926	4194	3451	protein_coding
103701490	0	0	0	0	0	0	0	0	0	0	0	0	protein_coding
103719692	1110	981	1086	751	761	724	932	923	965	912	987	936	protein_coding
103719820	109	190	94	109	86	89	76	117	96	207	228	333	protein_coding
103719949	359	439	353	283	292	297	300	337	353	371	461	401	pseudogene
103720031	546	394	445	337	410	348	303	307	283	289	388	386	protein_coding
103701497	12	5	9	9	24	31	20	21	21	18	29	40	protein_coding
103701507	14	7	4	4	0	9	21	14	15	17	26	34	protein_coding
103720106	2392	2266	2319	1667	1544	1590	1658	1737	1490	2115	2219	2598	protein_coding
103720230	2072	1806	2139	786	866	858	655	731	639	632	587	1169	protein_coding
103701517	636	557	580	406	522	488	366	426	331	364	413	568	protein_coding
103720308	132	177	146	119	116	142	101	130	107	156	153	124	protein_coding
103701525	0	0	0	0	0	0	0	0	0	0	0	0	protein_coding
103720436	0	80	0	0	0	14	9	74	3	8	11	24	protein_coding
103701534	0	0	0	0	0	0	0	0	0	0	0	0	protein_coding
103720555	12384	8225	11531	7329	7390	7979	15701	16388	15529	11102	11646	14591	protein_coding
103720628	3	0	0	5	2	0	2	0	2	0	0	0	protein_coding
103720707	227	228	254	312	249	308	198	208	211	288	278	281	protein_coding
103720779	2154	1914	2121	1616	1511	1606	1862	1896	1831	1831	1984	2314	protein_coding
103720845	2140	1900	1853	1162	1252	1258	871	797	792	712	778	975	protein_coding
103720981	0	0	0	0	0	0	0	0	0	0	0	0	protein_coding
103721107	0	0	0	8	6	0	0	0	0	0	0	0	protein_coding
103721235	277	197	268	212	197	186	176	226	244	260	180	166	protein_coding
103721423	616	456	437	340	439	438	421	416	439	450	490	521	protein_coding
103721496	1304	1347	1400	976	974	1104	1038	984	946	932	1013	1439	protein_coding
103721579	806	640	707	436	450	432	661	724	672	497	502	627	protein_coding
103721882	683	560	512	530	533	456	399	442	391	408	379	410	protein_coding
103701541	0	0	0	0	0	0	0	0	0	0	0	0	protein_coding
103722155	38	42	30	26	28	25	7	10	12	24	27	0	protein_coding
103722238	258	271	332	287	204	216	277	273	290	320	319	457	protein_coding
103722318	5	6	2	8	6	12	1	0	3	0	0	0	protein_coding
103722398	7	8	1	10	6	15	1	0	3	0	0	0	protein_coding
103701547	0	0	0	0	0	0	0	0	0	0	0	0	lncRNA
113462363	0	0	0	0	0	0	1	0	0	0	0	0	protein_coding
113462324	0	0	0	0	0	0	0	0	0	0	0	0	lncRNA
113462364	0	0	0	0	0	0	0	0	0	0	0	0	protein_coding
103722537	1691	1757	1562	1281	1280	1307	1588	1480	1428	2105	2106	2124	protein_coding
103722697	360	431	304	307	319	342	226	211	243	281	332	566	protein_coding
108511071	2528	2195	2292	2344	2378	2289	1827	1793	1668	1928	2044	2355	protein_coding
103722777	0	0	0	0	0	0	0	0	0	0	0	0	protein_coding
103722865	419	437	338	316	319	349	293	244	287	369	330	439	protein_coding
103701597	4	0	0	8	6	8	12	12	16	33	37	21	protein_coding
113462365	15	5	29	11	4	5	13	15	25	0	7	23	protein_coding
103701603	1	3	2	6	3	2	0	12	0	0	7	3	protein_coding
103722935	636	596	559	518	514	442	370	481	409	462	510	457	protein_coding
103723068	50	51	64	78	79	71	15	6	9	19	50	77	protein_coding
108511106	0	0	2	0	2	0	1	1	0	0	0	0	tRNA
103723318	376	286	420	251	249	220	241	267	209	123	159	395	protein_coding
103723519	685	510	489	484	466	500	586	514	504	605	658	694	protein_coding
103723439	3695	3197	3499	2401	2435	2411	2896	2936	2797	3625	3993	4492	protein_coding
113461178	0	4	0	0	3	3	0	2	2	6	2	0	lncRNA
103723601	1781	2025	1538	1078	993	1062	802	785	743	1478	1609	1826	protein_coding
113463525	12	23	34	51	33	29	5	15	5	2	4	21	protein_coding
103701611	788	558	891	268	297	307	726	753	663	415	518	721	protein_coding
103723676	2404	2675	2125	1823	1593	1638	1510	1518	1454	1415	1624	1617	protein_coding
103695808	747	680	624	387	420	438	375	383	337	316	300	624	protein_coding
103695720	763	709	750	778	700	712	415	491	490	484	457	965	protein_coding
103701621	0	4	4	6	2	4	0	0	0	1	0	10	protein_coding
103701629	0	0	0	0	0	0	0	0	0	0	0	0	protein_coding
103696097	1863	1743	1794	1229	1228	1278	1458	1506	1388	1414	1500	1683	protein_coding
103696187	2396	1470	3702	1888	1531	1609	1093	1247	1134	232	268	3862	protein_coding
103696270	242	306	285	194	227	200	233	245	243	252	263	304	protein_coding
103701646	6504	5954	6266	5193	5143	5166	5343	5139	5059	6500	6974	6432	protein_coding
103696398	425	453	437	261	236	215	331	365	327	379	426	458	protein_coding
103696473	49	41	33	45	31	27	41	64	44	61	67	69	protein_coding
103701655	16	8	6	11	4	5	12	12	9	7	2	9	protein_coding
108511102	0	0	0	0	0	0	0	0	0	0	0	0	tRNA
103696578	49	52	27	75	56	52	28	14	24	21	29	140	protein_coding
103696749	0	0	0	0	0	3	0	0	0	0	0	0	protein_coding
103696841	334	480	443	486	364	315	448	444	432	483	494	732	protein_coding
103696926	286	225	224	197	172	173	183	219	201	255	216	181	protein_coding
103701670	0	0	0	0	0	2	0	0	0	0	0	0	protein_coding
103701679	47	18	21	20	12	4	15	6	3	8	24	57	protein_coding
103697056	383	471	362	293	258	242	212	237	245	236	285	333	protein_coding
103697245	0	0	0	0	0	0	1	0	0	0	0	0	protein_coding
103701685	12	8	7	32	29	16	5	16	12	15	15	12	protein_coding
103697326	5	4	21	14	32	37	3	2	3	6	24	6	protein_coding
103701692	62	47	76	23	16	39	23	23	20	54	33	19	lncRNA
103701703	915	627	745	280	398	442	710	773	827	656	764	564	protein_coding
103701713	455	389	448	298	281	358	324	291	276	363	405	377	protein_coding
103697413	1317	1230	1438	814	873	886	1885	1811	1745	1629	1553	1110	protein_coding
103697713	334	169	263	140	146	163	154	171	199	156	180	140	protein_coding
103697794	98	111	93	169	107	96	57	35	48	34	39	158	protein_coding
103701721	0	4	0	0	0	0	0	2	3	0	0	0	protein_coding
103701731	0	0	0	0	0	0	0	0	0	0	0	0	pseudogene
108511104	0	1	0	0	0	0	0	0	0	0	0	0	tRNA
103697945	473	359	397	421	335	371	392	342	340	402	437	377	protein_coding
103698119	2729	2039	2293	1519	1488	1496	1913	1843	1851	2122	2236	1831	protein_coding
103698201	0	5	9	9	8	5	0	4	0	13	18	33	lncRNA
103698257	69	96	65	63	57	34	43	67	56	59	77	91	protein_coding
103698460	107	172	168	107	134	144	118	167	153	173	214	109	protein_coding
103701740	0	0	0	2	4	6	2	0	0	4	0	0	protein_coding
103698545	377	349	315	208	264	231	212	304	257	215	287	396	protein_coding
103698976	197	164	122	134	138	138	222	183	194	185	188	115	protein_coding
103698844	1325	1425	1135	878	860	907	914	1053	824	966	1016	675	lncRNA
103698758	11	30	20	37	36	43	16	14	12	16	8	0	protein_coding
103698630	1084	1417	804	336	514	450	468	428	370	517	584	240	protein_coding
103698897	444	410	363	315	249	284	253	271	225	213	212	487	protein_coding
103699055	52	73	73	47	97	57	14	26	18	35	32	103	protein_coding
103699131	455	387	413	434	344	380	248	254	291	322	341	348	protein_coding
103701751	4	0	4	0	0	0	0	0	2	2	0	0	protein_coding
103699211	7607	7069	7776	4380	4479	4824	5810	5937	6045	4064	4149	4478	protein_coding
103701759	100	189	147	152	67	103	18	24	28	112	159	289	protein_coding
103701776	111	137	60	96	129	105	95	108	81	191	195	128	protein_coding
103699296	0	0	0	0	0	0	0	0	0	2	2	0	protein_coding
103699375	13539	6066	18861	6554	6079	5882	5379	5457	5234	2261	2804	8534	protein_coding
103701795	54	75	31	59	52	43	33	38	24	41	37	73	protein_coding
103701786	0	0	0	3	1	0	0	4	0	3	0	0	protein_coding
103699643	459	424	502	416	364	417	555	559	564	469	499	980	pseudogene
103699521	185	188	142	132	201	200	202	219	198	239	274	110	protein_coding
108511554	0	0	0	0	0	0	0	0	0	0	0	0	protein_coding
103701805	90	88	97	30	27	53	0	4	8	11	14	10	protein_coding
103699714	42	65	77	34	50	36	89	47	55	51	53	21	protein_coding
103699786	659	688	585	447	449	436	576	529	481	519	518	421	protein_coding
103700073	0	0	0	0	0	3	0	0	0	0	0	0	protein_coding
103700158	139	158	151	138	146	158	82	106	105	213	219	253	protein_coding
103701811	27	34	23	30	12	10	11	10	32	45	39	24	protein_coding
103700288	59	66	59	63	60	73	71	106	94	112	90	77	protein_coding
103701817	40	37	38	27	28	28	41	29	21	23	27	80	protein_coding
103701826	0	0	0	0	0	0	0	0	0	0	0	0	protein_coding
103701833	0	0	0	0	0	0	0	0	0	0	0	0	protein_coding
103701841	0	0	0	0	0	0	0	0	0	0	0	0	protein_coding
103701849	0	0	0	0	0	0	0	0	0	0	0	0	protein_coding
103700360	2191	1701	1652	1267	1317	1236	1825	1676	1753	1647	1674	882	protein_coding
103701858	72	79	123	63	70	52	54	86	71	48	59	110	protein_coding
103701865	0	0	0	0	0	0	0	0	0	0	2	0	protein_coding
103700717	1459	1202	1219	1019	1089	1127	966	1054	945	1179	1191	1466	protein_coding
103700795	656	670	595	546	530	546	404	367	365	507	579	808	protein_coding
103700815	786	1027	794	698	746	799	444	378	363	562	593	996	protein_coding
103700822	1	7	0	20	16	24	7	0	6	10	10	22	protein_coding
103700830	81	42	84	81	115	74	48	59	63	82	73	89	protein_coding
103700840	1384	1265	1344	878	885	972	1260	1300	1266	1012	1167	1297	protein_coding
103700848	1905	1628	1947	1171	1099	1162	1780	1974	1856	1395	1326	1234	protein_coding
103701872	0	0	0	7	0	0	0	0	0	9	0	0	protein_coding
103701881	125	80	85	86	115	109	42	32	29	110	105	106	protein_coding
113462336	9	9	2	0	0	8	28	19	21	22	38	9	lncRNA
103700869	78	80	79	51	67	49	98	121	129	148	131	64	protein_coding
103700876	579	555	625	412	408	410	525	559	499	497	399	641	protein_coding
113462376	0	5	7	10	6	9	8	10	10	10	10	6	protein_coding
103700891	56	21	48	65	75	65	215	232	216	36	57	145	protein_coding
103700933	781	770	764	638	618	593	651	608	609	810	918	936	protein_coding
103700922	4240	3559	3889	2488	2942	2896	3359	3241	3264	2886	3008	2871	protein_coding
103700911	631	474	391	125	236	198	214	280	244	216	236	15	protein_coding
103700900	0	0	0	18	41	44	12	8	24	33	33	6	protein_coding
103700940	809	675	800	721	681	593	714	741	615	715	840	788	protein_coding
103700966	3447	2281	3422	2504	2343	2398	3071	3397	3346	1710	2022	2872	protein_coding
103701006	875	963	862	654	620	666	847	833	827	772	835	707	protein_coding
103700973	3326	4069	3554	2337	1735	1900	2529	2969	2422	2989	3743	3193	protein_coding
103701001	0	6	0	0	0	2	0	0	0	0	3	0	lncRNA
103701892	0	0	0	0	0	0	0	0	0	0	0	0	protein_coding
103701016	3	24	5	10	20	21	12	10	4	0	20	10	protein_coding
113461611	0	0	0	0	0	0	0	2	0	0	2	0	lncRNA
103701903	93	127	105	129	119	100	158	144	106	71	81	139	protein_coding
103701025	65	104	56	83	54	45	47	57	82	64	66	109	pseudogene
103701050	492	605	487	476	402	396	332	324	302	524	531	562	protein_coding
103701042	3195	2647	2673	2072	2697	2680	2137	2212	2278	2466	2528	2764	protein_coding
103701032	6796	5436	5716	3942	3603	3741	5322	5156	5331	3899	4037	5247	protein_coding
103701081	73	58	27	56	43	54	34	20	38	41	36	54	protein_coding
103701057	6142	4789	6220	4369	4545	4409	5264	5443	5154	5175	5845	6207	protein_coding
103701087	1016	963	961	746	813	697	768	809	776	692	754	863	protein_coding
103701093	13	17	14	7	15	7	14	4	11	14	10	23	protein_coding
103701099	31	41	17	78	82	61	6	0	0	25	26	52	protein_coding
103701107	1379	1246	1355	1006	1009	1125	1376	1354	1441	1420	1414	1346	protein_coding
103701116	92	187	155	1502	1363	1446	1393	1483	1379	53	79	28	protein_coding
103701127	2437	2087	2147	1503	1538	1643	1865	1733	1953	1990	1909	1414	protein_coding
103701142	1240	897	993	742	865	636	881	911	814	861	781	728	protein_coding
103701174	87	200	94	134	103	123	45	43	24	109	101	272	protein_coding
103701943	2527	2806	2452	2035	1889	2058	912	923	874	1579	1740	1355	protein_coding
103701958	708	659	635	727	690	737	690	701	674	894	1030	913	protein_coding
103701967	1154	1135	975	833	796	800	599	597	636	765	780	758	protein_coding
103702028	545	682	501	408	429	426	519	480	513	656	806	635	protein_coding
103705062	0	2	0	2	0	0	2	1	0	0	1	0	protein_coding
103702011	6	15	7	5	5	28	11	6	11	10	13	17	protein_coding
103705072	338	316	304	222	243	248	129	160	163	145	179	223	protein_coding
108511244	0	0	0	0	0	0	0	0	0	0	0	0	tRNA
103702003	314	232	256	213	158	242	228	248	232	207	195	336	protein_coding
103705080	194	185	144	174	174	200	224	194	193	199	193	161	protein_coding
103702035	577	602	604	888	684	647	721	636	686	836	966	1116	protein_coding
103702044	1387	1112	1171	1370	1374	1361	1436	1456	1320	1741	1916	1931	protein_coding
103702052	302	438	225	317	302	288	270	278	287	348	375	294	protein_coding
103702075	40	19	13	50	52	65	55	60	68	20	12	61	protein_coding
113462429	27	26	26	17	10	11	4	12	3	4	9	7	lncRNA
103702085	0	0	0	0	0	0	0	0	0	0	0	0	protein_coding
103702092	5	16	5	13	8	8	0	3	0	12	10	7	protein_coding
103702116	99	126	70	111	141	100	14	13	12	98	65	238	protein_coding
103702126	246	212	232	214	225	198	216	188	185	252	307	188	protein_coding
103702133	893	892	1064	864	1054	975	1156	1280	1190	1245	1326	1333	protein_coding
103702141	838	784	755	621	552	650	634	636	600	481	535	409	protein_coding
103702150	254	171	177	83	152	159	27	21	48	82	58	87	protein_coding
103702161	1385	1582	1357	771	717	727	812	817	773	984	1113	1263	protein_coding
103702167	2302	2058	2127	1727	1916	1903	1958	2037	1975	2406	2506	2619	protein_coding
103702176	5763	5618	4788	4196	4582	4562	3294	3292	3075	3623	4122	5229	protein_coding
103705088	99	114	87	130	159	133	194	150	178	178	139	114	protein_coding
103702181	3	13	0	40	45	45	0	0	8	2	6	0	lncRNA
103705093	0	0	0	0	0	0	0	0	0	0	1	0	protein_coding
103702186	161	175	165	138	136	135	170	131	118	144	110	165	protein_coding
103702230	151	214	77	184	188	177	14	2	16	53	62	87	protein_coding
103702219	10021	7835	7800	2241	3287	3623	11123	11287	10965	16003	16537	9759	protein_coding
103702195	2903	2517	2224	2649	2457	2432	2223	2164	2221	1972	2056	2942	protein_coding
103702240	39	35	34	13	16	17	22	15	16	32	34	8	protein_coding
103705101	0	0	0	0	4	0	2	3	4	2	0	0	protein_coding
103705111	0	0	0	0	3	3	0	0	0	0	0	0	protein_coding
103702247	1651	1859	1628	1642	1368	1587	1224	1227	1287	1359	1460	1677	protein_coding
103702254	10639	10005	9543	6275	6376	6212	7869	7869	7027	10098	11394	12334	protein_coding
103702271	6923	5633	6320	5295	4641	4830	3464	3250	3377	4409	4882	5056	protein_coding
113462440	148	190	102	117	95	104	48	39	53	58	59	71	lncRNA
103705119	0	4	0	6	8	8	0	2	2	0	9	6	protein_coding
103705133	0	0	0	0	0	0	1	0	0	0	3	0	protein_coding
103705139	0	0	0	0	0	0	3	0	3	2	7	0	protein_coding
103705151	3	8	5	0	0	0	1	3	0	0	6	0	protein_coding
103702277	383	359	373	299	271	252	280	327	302	361	285	353	protein_coding
103702285	0	0	0	0	0	0	0	0	0	3	0	0	protein_coding
103702292	1242	1018	1255	839	764	839	1169	1068	1069	1265	1224	952	protein_coding
103702312	1787	1602	1738	1451	1308	1568	1354	1343	1304	1499	1759	3383	protein_coding
103702326	857	1279	976	949	709	698	307	350	267	631	576	1816	protein_coding
103705162	0	0	0	1	5	0	2	0	0	5	4	0	protein_coding
103702341	4	13	0	22	39	26	0	4	0	0	2	35	protein_coding
103705172	0	8	8	4	12	17	27	28	8	14	8	5	protein_coding
103702348	342	149	456	178	202	191	238	273	275	121	191	349	protein_coding
103702361	3505	2710	3301	1863	1904	1944	3197	3218	3278	2981	3041	2923	protein_coding
103702399	3494	3092	3869	1770	1770	1890	2969	3187	3039	2429	2800	3492	protein_coding
103702376	6458	5521	5711	4118	4258	4117	4372	4414	4087	4998	5364	5857	protein_coding
103702381	359	375	243	237	249	247	244	243	292	302	324	291	protein_coding
103702423	6435	5239	5957	3932	4303	4134	3606	3414	3279	3940	4090	5662	protein_coding
103702434	7824	12105	8822	8833	7309	8114	2315	2508	2227	4021	4532	9474	protein_coding
103702464	3168	3987	2918	1594	1346	1457	1325	1410	1279	1440	1496	2208	protein_coding
103702455	6236	7236	5731	5121	5609	5243	2974	3007	2952	5519	6059	8426	protein_coding
103702445	11310	9841	10374	6367	6221	6556	7838	8009	7780	7067	7289	11622	protein_coding
103702478	1255	1136	1274	1023	1023	1029	1194	1232	1181	1242	1195	1013	protein_coding
103702502	7375	7488	8011	5165	5446	5466	5763	5499	5321	4395	4351	6230	protein_coding
103702527	436	436	372	386	422	409	317	332	354	451	588	404	protein_coding
108511245	1	0	0	0	0	0	0	0	0	0	0	0	tRNA
113462403	2	0	0	0	0	0	0	0	0	0	0	0	protein_coding
103702538	284	222	351	330	365	381	454	435	401	526	586	614	protein_coding
103702548	309	179	314	240	250	211	221	226	255	278	293	380	protein_coding
103702560	736	933	797	725	636	737	847	1011	850	1001	1014	1686	protein_coding
103702567	86	140	92	128	134	164	51	67	64	140	148	172	protein_coding
103702583	0	0	0	4	12	11	0	2	0	4	0	0	protein_coding
103702594	7	26	12	12	25	14	6	3	8	20	22	23	protein_coding
103702605	1547	1516	1429	1300	1201	1335	1303	1514	1232	1691	1711	1814	protein_coding
103702613	2873	2615	2851	2657	3034	3127	2392	2245	2294	2539	2632	2908	protein_coding
103702618	0	0	0	0	0	0	0	0	0	0	0	0	protein_coding
103702625	1518	1374	1446	1127	1031	1142	1093	1164	1052	1316	1137	1512	protein_coding
103702647	272	204	263	124	122	123	249	261	174	139	232	119	protein_coding
103702656	1020	669	1025	250	388	334	963	999	964	380	398	949	protein_coding
103702665	2275	1633	2086	865	1088	1039	1965	1952	1915	1889	1986	1780	protein_coding
103702672	5077	7673	4159	3877	3335	3470	612	545	684	2248	2471	7267	protein_coding
103702683	1456	1371	1416	1028	1037	1086	946	834	848	896	927	1370	protein_coding
103702690	125	154	159	107	122	152	128	125	132	184	189	186	protein_coding
103705191	434	415	448	282	277	276	357	322	288	354	384	496	protein_coding
103702701	333	314	217	246	253	271	69	101	76	172	163	168	protein_coding
103702719	1318	1060	1417	944	993	1025	1152	1218	1215	985	1027	1458	protein_coding
103702730	724	654	596	578	616	578	485	441	393	521	557	640	protein_coding
103705200	70	28	48	23	27	48	37	31	52	36	58	70	protein_coding
103702740	297	318	363	238	244	206	326	332	317	255	291	270	protein_coding
103702756	474	507	444	430	420	394	379	399	382	539	495	530	protein_coding
103702763	1199	1413	1185	1197	1283	1118	1277	1159	1119	2023	2152	1689	pseudogene
103705210	0	0	0	0	0	0	0	0	0	0	0	0	protein_coding
103705221	22	64	43	34	24	27	25	27	26	27	14	70	protein_coding
103702774	3092	2630	2740	1732	1940	1940	2119	1890	1936	2019	1874	1851	protein_coding
103702783	329	353	307	372	285	290	92	97	102	118	97	222	protein_coding
103702790	599	553	378	95	174	188	256	240	209	438	365	258	protein_coding
113462620	310	4222	3276	18	325	35	698	148	1207	58	72	8422	snRNA
103705230	5592	111	223	617	185	680	86	1644	98	720	790	324	protein_coding
113462464	3	95	115	5	43	69	55	64	72	68	55	85	protein_coding
103702807	106	112	125	78	112	111	117	100	102	161	178	98	protein_coding
103702824	485	147	675	179	210	186	378	372	352	75	63	364	protein_coding
108511239	0	0	0	0	0	0	0	0	0	0	0	0	tRNA
103702836	750	321	971	489	414	493	840	797	692	256	356	634	protein_coding
103702830	0	0	0	0	0	0	0	0	0	0	0	0	lncRNA
113462468	306	259	162	209	248	189	109	216	140	314	278	165	lncRNA
113462623	1	1	1	1	1	1	1	1	1	1	1	1	snoRNA
113462619	1	1	1	1	1	1	1	1	1	1	1	1	snoRNA
113462617	1	1	1	1	1	1	1	1	1	1	1	1	snoRNA
103702849	1086	1213	982	820	761	799	647	571	523	590	684	828	protein_coding
103702876	9064	5674	11128	5752	5292	5038	8047	7923	7953	5424	5481	11015	protein_coding
103702896	739	599	747	663	609	729	798	749	678	847	879	799	protein_coding
103702907	1719	1585	1600	1238	1214	1031	1478	1278	1350	1481	1599	1749	protein_coding
103702933	6	13	3	23	28	21	0	0	0	17	8	6	protein_coding
103702942	6643	2453	10790	2449	2249	2403	2328	2240	2245	301	323	3845	protein_coding
113462484	0	9	0	0	0	2	0	0	2	0	0	0	lncRNA
103702947	183	170	127	100	78	114	151	153	145	173	152	224	protein_coding
103702960	0	0	5	3	0	0	0	0	0	0	0	0	protein_coding
103702967	101	112	133	25	27	15	26	9	7	115	133	63	protein_coding
103702970	30	44	38	13	42	34	25	24	29	33	38	0	protein_coding
103702980	294	243	325	187	194	139	322	347	331	208	230	362	pseudogene
103705237	7	22	9	13	22	7	0	0	4	5	0	8	protein_coding
103702988	91	130	58	70	57	62	31	59	47	78	66	96	protein_coding
103703010	182	192	137	175	142	160	76	87	90	131	125	258	protein_coding
103705244	0	0	0	0	0	0	0	0	0	0	0	0	protein_coding
108511240	0	0	0	0	0	0	0	0	0	0	0	0	tRNA
103703027	45	67	38	91	67	49	40	9	17	41	66	54	protein_coding
103705252	0	0	0	0	0	0	2	0	0	0	0	0	protein_coding
103703038	98	153	72	30	19	23	31	20	14	35	32	26	protein_coding
103705261	0	0	0	0	0	0	0	0	3	0	0	0	protein_coding
113462384	40	42	32	32	25	39	34	43	41	45	45	42	protein_coding
103703054	491	520	457	329	382	390	470	481	420	484	532	383	protein_coding
103703073	1545	1474	1200	2931	2207	2212	1865	1786	1712	1110	1145	1662	protein_coding
103703064	15	15	3	68	77	55	6	12	8	0	0	17	protein_coding
103705268	100	102	70	110	61	76	70	92	59	98	59	182	protein_coding
113462385	0	0	0	0	0	0	0	0	2	0	0	0	protein_coding
103705286	0	0	0	0	0	0	0	0	0	0	0	0	protein_coding
103703082	1877	1526	1807	1227	1113	1246	1070	1011	1063	902	952	1434	protein_coding
103703092	80	139	65	37	41	36	0	6	9	26	20	54	protein_coding
103703101	2074	1389	1786	759	918	851	1081	1054	1026	808	1007	933	protein_coding
103703109	918	731	825	513	374	476	889	901	904	1048	844	1021	protein_coding
103703118	265	322	306	238	251	252	134	140	161	216	215	193	protein_coding
103703133	620	441	630	391	409	403	474	468	480	355	408	747	protein_coding
103703150	138	136	93	130	148	164	169	188	136	126	130	73	protein_coding
113462495	12	13	22	13	7	12	5	2	7	5	0	0	lncRNA
108511241	0	0	0	0	0	0	0	0	0	0	0	0	tRNA
103703143	1009	878	1040	348	495	538	402	468	401	269	270	180	protein_coding
103703156	3346	2474	3403	643	965	1028	816	840	810	403	377	331	protein_coding
103703165	251	260	161	282	283	245	141	152	161	205	231	313	protein_coding
103703171	2315	2346	2401	2626	1820	2243	1231	1201	1122	1383	1354	1881	protein_coding
103703183	32	34	34	31	18	35	6	17	7	12	7	21	lncRNA
103703198	153	157	134	106	115	108	103	116	107	71	102	127	protein_coding
103703205	0	0	10	16	11	11	12	5	9	15	14	0	protein_coding
108511243	0	0	0	0	0	0	0	0	0	0	0	0	tRNA
108511160	17	23	18	16	10	17	0	3	2	0	0	7	protein_coding
103703216	96	84	122	76	94	84	87	91	103	45	36	73	protein_coding
103703224	6	3	0	3	16	20	0	0	0	7	3	0	protein_coding
103705305	67	42	75	37	43	48	58	39	26	63	42	58	protein_coding
103703235	1274	1204	1259	703	834	711	900	898	762	874	966	1012	protein_coding
103703251	433	399	424	462	284	370	214	188	219	154	175	511	protein_coding
103705314	94	157	156	96	66	82	119	99	113	179	152	170	protein_coding
103703274	235	361	256	253	250	224	289	256	315	336	386	462	protein_coding
103703289	4073	4247	3354	2462	2623	2502	2614	2820	2689	3326	3751	3032	protein_coding
103703281	419	382	302	265	259	274	173	171	158	308	394	303	protein_coding
103703295	5479	4759	4613	4430	4480	4373	3155	3211	3214	4062	4533	5344	protein_coding
113462621	2	3	2	7	4	6	2	2	2	6	16	3	snoRNA
113462622	0	9	1	4	2	4	3	0	3	4	7	7	snoRNA
103705322	0	0	0	0	0	0	0	0	0	0	0	0	protein_coding
103705333	0	2	0	6	0	2	2	2	0	0	5	0	protein_coding
103703303	0	0	0	0	0	0	0	0	0	0	0	0	protein_coding
103703312	375	280	177	211	199	219	227	261	235	237	266	234	pseudogene
103703321	54	81	55	42	35	52	45	31	42	65	107	51	protein_coding
103703331	0	0	0	0	0	0	0	0	0	0	0	0	lncRNA
103703336	136	256	136	451	385	332	53	48	56	281	237	502	protein_coding
103703344	0	0	5	0	0	0	2	0	0	0	0	4	protein_coding
103703353	48	34	36	61	86	67	25	51	41	18	52	25	pseudogene
113462386	0	0	0	2	0	3	0	0	0	0	0	0	protein_coding
103703361	0	0	0	0	0	0	0	0	0	0	4	0	protein_coding
103703367	1813	1342	1876	1083	921	940	1919	1081	903	1129	1432	2737	protein_coding
103703387	684	626	876	525	443	473	523	504	486	560	619	799	protein_coding
103703395	3590	3288	3630	1682	2015	2145	1849	1878	1739	2375	2416	3943	protein_coding
103703406	374	365	327	148	180	196	153	155	175	264	253	599	protein_coding
103705344	21	16	9	10	3	7	8	13	2	13	8	7	protein_coding
103703417	1566	1680	1405	1454	1263	1255	809	863	841	1009	1205	2089	protein_coding
103703428	187	208	160	225	187	222	69	99	72	201	184	214	protein_coding
103703444	161	336	204	114	119	108	43	102	58	227	200	284	protein_coding
103703453	4471	4215	4029	2634	2591	2787	2834	2856	2983	3124	3293	3697	protein_coding
103703469	0	0	0	72	95	86	0	0	0	47	40	24	protein_coding
103703479	706	557	643	452	348	397	317	267	333	290	341	560	protein_coding
103705353	0	0	0	0	0	0	0	0	0	0	0	0	pseudogene
103703490	43	18	14	0	0	9	3	4	2	0	7	35	protein_coding
103705361	0	0	0	0	0	0	0	0	0	0	0	0	protein_coding
103703506	75	59	81	52	59	35	82	85	37	54	60	139	protein_coding
103703498	469	297	440	334	394	414	904	772	840	875	1100	1005	protein_coding
103703520	14	19	11	15	12	25	3	0	0	8	9	19	lncRNA
103703527	0	0	0	29	41	61	0	0	0	6	4	0	lncRNA
103703532	2849	2364	2714	1916	1902	1759	2079	2037	1883	2220	2387	2339	protein_coding
103705366	0	0	0	0	0	0	0	0	0	0	0	0	protein_coding
113462415	116	122	107	130	110	52	134	130	108	159	247	196	pseudogene
103705372	32	29	20	35	37	23	36	34	63	67	58	28	protein_coding
103703547	78	85	29	48	18	18	6	10	4	55	38	44	protein_coding
103703557	84	90	83	98	97	89	62	95	82	84	90	128	protein_coding
103705379	0	0	0	4	4	13	3	0	2	2	0	0	protein_coding
103703567	190	138	111	99	109	100	82	81	127	78	126	162	protein_coding
103703576	2	14	0	2	3	2	4	6	6	16	26	9	protein_coding
103703586	404	357	457	285	258	293	366	364	363	338	331	330	protein_coding
103703608	3002	2615	2880	2062	1924	1912	2598	2427	2414	2392	2359	2367	protein_coding
103703618	1336	1545	1161	1205	1771	1636	2990	2932	2894	3001	3397	1659	protein_coding
113462530	0	0	0	0	0	0	0	0	0	1	0	0	lncRNA
103705397	0	0	0	0	0	0	0	0	0	0	0	0	protein_coding
103703625	0	8	2	0	0	0	2	3	0	0	0	0	protein_coding
103703633	3320	3516	3066	2195	2087	2187	2312	2395	2360	2311	2464	3652	protein_coding
103705406	25	7	0	37	34	19	6	4	3	42	47	27	protein_coding
103703648	91	109	120	118	100	132	105	102	87	130	140	18	protein_coding
103703665	605	483	524	430	509	488	486	520	474	376	436	525	protein_coding
103705413	2074	1352	2259	1501	1425	1419	1487	1618	1634	1337	1630	3696	protein_coding
103705432	0	0	0	0	0	3	0	0	0	0	0	0	protein_coding
103703695	6	0	0	2	6	8	0	2	0	0	0	0	protein_coding
113462533	75	105	44	50	62	66	77	92	64	125	111	107	lncRNA
103703686	748	821	705	488	659	623	473	518	478	423	491	513	protein_coding
103703673	0	0	2	13	259	267	172	166	181	121	160	0	protein_coding
103703704	0	0	0	10	240	280	155	138	132	133	127	0	protein_coding
103703713	0	0	0	4	98	136	64	45	41	23	33	0	protein_coding
103703724	617	631	604	380	370	389	509	535	535	611	585	805	protein_coding
103703731	745	661	446	37	106	58	30	44	42	12	5	60	protein_coding
103703737	4015	3396	3986	2802	2786	2740	3638	3524	3252	2722	3158	3038	protein_coding
103703744	821	761	709	671	643	699	827	807	792	1022	1203	954	protein_coding
103703756	2724	1907	2338	1605	1635	1615	1305	1188	1218	1329	1412	2075	protein_coding
103703764	1454	1454	1276	676	816	868	493	450	460	670	711	920	protein_coding
103703774	202	324	126	152	132	148	101	120	83	222	236	150	protein_coding
103703779	1274	2160	1119	1615	1298	1372	286	311	310	825	1027	3309	protein_coding
103703786	307	247	365	295	242	302	106	98	104	83	130	345	protein_coding
103703798	1347	1232	1272	753	746	859	1043	966	945	844	780	796	protein_coding
103703808	999	900	708	505	617	615	521	450	499	456	441	350	protein_coding
103703823	4	3	0	28	26	38	3	4	5	13	16	28	protein_coding
103703840	0	0	0	0	2	0	0	0	0	3	0	0	protein_coding
103703858	0	0	5	2	10	8	2	0	2	4	0	0	protein_coding
103703851	1	0	0	0	0	0	0	2	0	0	0	0	lncRNA
103703866	1280	1182	1159	1125	961	884	919	882	870	1128	1258	1498	protein_coding
103705442	14	5	4	7	10	10	16	20	26	2	0	2	protein_coding
103703916	1099	776	1036	838	825	767	904	903	845	1010	919	1307	protein_coding
103703923	5957	5899	6169	4723	4559	4528	5281	5501	5170	5067	5520	7974	protein_coding
113462542	153	88	119	109	107	117	87	54	65	96	73	95	protein_coding
103703948	528	463	393	393	368	400	257	240	257	369	418	345	protein_coding
103703932	191	201	185	149	119	138	175	175	180	252	289	268	protein_coding
113462543	19	12	11	19	19	8	6	12	8	22	31	24	lncRNA
103705448	15	72	22	69	58	38	4	0	6	17	33	52	protein_coding
103703968	0	0	0	0	0	0	0	0	0	0	0	0	lncRNA
103705456	30	0	0	0	30	0	0	22	18	0	0	0	protein_coding
103703980	2	0	0	0	0	0	2	0	0	3	0	0	lncRNA
103703984	242	218	156	203	240	231	212	224	256	296	335	167	protein_coding
103703994	365	286	346	84	123	96	170	168	170	101	121	260	protein_coding
103705466	0	0	0	0	0	0	0	0	0	0	0	0	protein_coding
103704003	1167	1175	780	717	542	693	732	850	716	788	620	800	protein_coding
103704037	560	677	429	362	346	318	442	442	451	676	636	596	protein_coding
103704057	561	508	515	370	421	400	305	294	314	318	326	520	protein_coding
103704043	79	143	92	94	75	77	33	41	40	251	323	80	protein_coding
103704070	1767	1248	2118	1161	1099	1056	2058	1999	2043	1210	1271	3078	protein_coding
103704079	322	194	211	488	426	376	183	189	123	84	115	481	protein_coding
103704088	487	437	481	502	587	530	506	479	443	598	595	433	protein_coding
103704100	193	157	208	171	152	186	153	109	164	80	112	214	protein_coding
103704109	1716	1666	1674	1455	1471	1463	1653	1602	1612	1734	1927	1888	protein_coding
103704119	2	19	0	6	3	6	0	4	2	4	7	7	protein_coding
103704126	17	20	4	14	20	19	28	18	26	17	26	18	protein_coding
103704131	3710	2618	3443	1906	1874	1834	2188	2187	2123	1768	1961	2726	protein_coding
103704138	997	769	817	575	550	675	691	596	599	559	704	778	protein_coding
103704182	388	482	361	571	1078	1264	502	506	575	780	846	210	protein_coding
103705480	112	171	87	115	131	96	98	161	163	165	169	97	protein_coding
103704193	11	8	9	10	0	2	28	25	12	144	115	34	protein_coding
103704201	365	314	316	244	233	248	302	286	248	256	298	214	protein_coding
103704225	2685	2706	2912	2018	1989	2093	2617	2538	2455	2341	2499	2148	protein_coding
103704332	554	544	510	326	337	348	471	520	455	534	549	565	protein_coding
103704356	2666	2180	2589	1501	1524	1594	2976	2868	2776	2883	2704	2946	protein_coding
103704372	232	182	181	101	127	119	203	238	196	247	280	187	protein_coding
103704363	9627	8062	8756	4641	4555	4209	5642	5551	5409	4826	5300	9569	misc_RNA
103704385	1699	1650	1741	1314	1282	1268	1503	1475	1487	1418	1544	1598	protein_coding
103704407	277	252	311	360	353	329	171	182	221	224	222	212	protein_coding
103704422	3211	3460	3132	2001	2241	2052	1895	1780	1659	2434	2696	4675	protein_coding
103704437	974	1121	634	652	611	614	531	502	474	841	905	455	protein_coding
103704444	166	89	58	224	263	300	0	2	0	89	113	1697	protein_coding
103704458	654	701	546	441	404	433	260	300	369	374	403	351	protein_coding
103704467	2812	2332	2955	1395	1495	1537	1669	1726	1682	1173	1242	1412	protein_coding
103704519	142	194	165	233	207	205	179	138	119	81	91	151	protein_coding
103704528	1219	844	1120	877	722	709	643	618	548	719	807	1330	protein_coding
103704541	4216	2991	4403	2795	2685	2745	4228	4151	4059	3185	3478	3276	protein_coding
103705490	4	8	0	0	0	0	0	0	0	0	4	0	pseudogene
103705498	0	0	0	0	0	0	3	0	0	3	3	0	protein_coding
103704563	839	685	907	704	660	617	445	481	455	472	434	571	protein_coding
103704556	14	23	7	6	0	4	0	0	5	14	17	9	lncRNA
103704572	43	53	40	31	18	38	4	5	4	6	17	30	pseudogene
103704584	1697	1422	1579	1083	1171	1166	985	1067	1059	1476	1566	1740	protein_coding
103704595	393	599	367	214	188	213	26	28	12	387	505	615	protein_coding
103704604	6569	6506	6479	5598	5581	5424	4221	4308	4259	5128	5608	6822	protein_coding
103704680	0	4	0	6	9	12	0	0	3	5	6	8	protein_coding
103704699	5870	5067	5451	4423	4482	4554	4656	4672	4869	6128	6560	7433	protein_coding
103704707	378	381	294	261	232	241	284	267	274	282	315	255	protein_coding
103704756	2254	1521	2276	1266	1415	1278	1809	1929	1790	1685	1781	1822	protein_coding
103704763	2581	1488	2515	1046	1178	1252	1092	1050	988	855	930	1505	protein_coding
103704772	108	91	94	64	74	84	133	120	97	102	126	98	protein_coding
103704798	27	86	36	76	54	67	37	20	23	55	46	131	protein_coding
103704817	719	627	741	631	646	714	836	844	825	897	829	897	protein_coding
103704826	16	55	30	79	68	52	28	15	22	10	14	118	protein_coding
103704831	1309	916	1018	218	378	344	1083	1001	1004	1618	1839	627	protein_coding
103705505	545	377	525	378	420	435	488	527	513	452	454	829	protein_coding
103704848	9464	9135	10080	5684	4924	5389	8844	9073	8599	10539	11229	9522	protein_coding
103704865	598	455	535	363	390	451	634	608	584	455	554	536	protein_coding
103704877	0	0	2	0	2	0	2	0	4	0	8	4	protein_coding
103704885	71	92	100	103	102	94	66	66	52	137	145	216	protein_coding
103704888	326	274	264	170	235	204	290	308	252	255	265	291	protein_coding
113462616	4	1	12	8	6	3	4	1	7	7	2	35	snRNA
103704896	0	24	0	0	0	0	0	6	0	0	0	0	lncRNA
103705515	82	89	66	50	56	60	59	50	50	47	83	47	lncRNA
103705523	3416	3462	3267	2281	2326	2230	2819	2942	2794	4268	4605	4834	protein_coding
103704901	3330	3157	3266	2308	2465	2362	2233	2335	2368	2007	2143	2768	protein_coding
113462600	0	0	0	0	0	0	0	0	0	3	0	0	lncRNA
103704904	112	145	100	86	106	103	75	92	79	164	171	244	protein_coding
103704932	266	272	261	181	158	227	183	174	165	195	232	300	protein_coding
103704963	256	152	448	96	117	137	150	161	130	33	29	77	protein_coding
103704973	626	455	642	338	451	366	738	685	693	596	653	619	protein_coding
103705529	786	763	917	638	585	611	681	629	668	764	859	992	protein_coding
113462608	364	313	389	253	227	250	292	250	266	304	338	383	protein_coding
103704982	2817	2817	2759	2092	1871	2022	2104	2285	2310	2358	2509	2996	protein_coding
103704989	0	0	4	8	0	8	2	2	10	9	0	0	protein_coding
103705002	5995	5956	4796	3779	3988	3362	3726	3649	3444	3554	3968	3456	protein_coding
103705025	522	429	399	372	393	397	381	358	320	316	322	347	protein_coding
103705538	853	872	1005	334	384	419	545	538	581	146	197	355	protein_coding
103705045	18	15	25	5	10	18	17	21	19	9	14	0	lncRNA
103705542	185	126	179	125	79	136	98	136	99	66	109	94	protein_coding
103705548	1119	1056	1132	758	855	1002	1249	1261	1166	1067	1206	1155	protein_coding
103705590	28	29	33	24	19	24	31	24	23	13	16	5	lncRNA
103705595	446	428	364	440	382	355	226	224	226	256	272	376	protein_coding
103705605	532	550	592	374	396	355	366	312	301	351	433	404	protein_coding
108511306	7	0	21	0	3	3	6	0	7	0	0	0	protein_coding
103705611	5136	4007	4699	2626	2291	2679	5227	5675	5509	3461	3900	4400	protein_coding
103705617	0	2	0	0	0	0	0	3	0	0	4	0	lncRNA
103705623	3921	3122	3485	2485	2648	2562	3495	3308	3337	3390	3694	4233	protein_coding
113462656	4	0	0	0	0	0	0	0	0	3	0	0	lncRNA
113462815	123	125	81	42	28	49	47	48	36	73	70	50	snoRNA
113462814	93	98	39	38	30	47	36	34	24	57	64	12	snoRNA
113462813	173	167	152	52	37	38	62	55	46	59	65	150	snoRNA
113462808	70	65	48	35	43	33	30	35	30	45	32	29	snoRNA
113462810	80	90	84	28	27	21	39	41	30	51	57	37	snoRNA
113462809	35	50	15	18	25	17	17	23	19	43	35	15	snoRNA
103705633	47	47	68	47	55	50	44	63	59	73	64	104	protein_coding
103705647	106	125	86	85	65	63	88	76	80	68	110	71	protein_coding
103705639	1502	1317	1334	1189	1116	1109	1469	1489	1576	1484	1742	1640	protein_coding
103705664	8	5	11	11	3	21	21	11	22	7	14	0	protein_coding
103705675	0	0	0	2	3	0	0	0	0	3	0	0	protein_coding
103705685	73	63	88	56	43	50	70	73	54	68	61	100	protein_coding
103705691	0	0	0	2	0	0	0	0	0	0	0	0	protein_coding
103705699	1722	1662	1605	966	1091	1013	1376	1288	1341	1042	1083	1406	protein_coding
103705707	44	9	70	26	36	38	41	43	61	10	10	33	protein_coding
103705716	280	290	318	269	246	249	304	261	245	231	200	228	protein_coding
103707918	24	15	37	17	7	14	0	12	4	9	10	29	protein_coding
103707929	17	10	28	16	12	12	4	10	18	22	5	39	pseudogene
103705722	1313	1263	1264	959	938	958	1216	1312	1116	1016	1164	1371	protein_coding
103705739	273	277	439	166	158	148	106	111	102	34	81	248	protein_coding
103705735	211	194	129	163	131	123	152	116	109	125	146	135	lncRNA
103705767	22	12	24	11	24	35	21	18	18	10	30	31	protein_coding
103705777	469	539	550	491	395	430	277	274	277	303	402	675	protein_coding
103705788	1159	1198	1102	1411	1247	1385	1137	1213	1133	802	957	1725	protein_coding
103705806	282	224	318	227	202	201	102	146	143	128	119	227	protein_coding
103705824	3889	3558	3579	2469	2230	2198	2452	2581	2405	2591	2811	3477	protein_coding
103705862	458	520	593	450	467	407	460	449	464	409	503	453	protein_coding
103707939	0	0	0	0	0	0	0	2	0	0	0	0	protein_coding
103705873	393	292	294	157	279	275	355	345	317	493	506	296	protein_coding
103707948	35	20	0	4	6	13	0	0	2	0	0	0	protein_coding
103705892	5522	4750	4492	3258	2883	3006	4470	4606	4255	5550	5559	5438	protein_coding
103705882	258	256	279	208	187	199	176	192	197	218	173	167	protein_coding
103705917	667	715	559	491	585	586	205	242	211	517	630	852	protein_coding
103705927	4126	3432	4152	1395	1646	1665	2848	2763	2636	1722	1872	2199	protein_coding
103705932	640	800	684	740	662	790	768	713	634	888	988	1361	protein_coding
103707952	72	69	99	66	71	83	89	63	92	77	104	125	protein_coding
103705942	0	0	0	4	0	0	0	0	0	0	0	0	protein_coding
103705952	250	182	133	123	96	136	199	203	185	126	156	135	protein_coding
103705984	14	12	2	0	0	3	2	3	3	4	3	0	protein_coding
103706002	184	192	195	178	211	186	160	134	175	177	215	210	protein_coding
103706015	1401	1289	1320	930	948	854	979	957	981	1010	1054	1466	protein_coding
103706030	535	499	528	475	494	484	300	312	347	392	436	650	protein_coding
103706035	633	636	640	515	510	484	488	541	447	491	622	722	protein_coding
103706040	37	68	22	70	46	50	31	18	24	68	55	47	protein_coding
103706048	112	84	125	81	97	136	158	182	153	66	64	55	protein_coding
103706054	233	153	280	394	391	449	413	406	420	154	180	136	protein_coding
103706060	125	63	107	69	75	88	21	55	66	43	53	44	protein_coding
103706078	411	397	405	421	410	395	337	347	321	436	430	588	protein_coding
103706084	54	39	36	37	59	56	26	16	13	32	18	37	lncRNA
103707962	2	0	0	0	6	0	0	1	2	0	0	0	protein_coding
103707973	0	0	0	0	0	0	0	0	0	0	0	0	protein_coding
103707983	28	18	19	16	31	9	15	13	21	10	17	13	protein_coding
103707991	104	108	162	81	70	95	45	65	69	24	15	113	protein_coding
103706089	2966	2233	2238	2549	2434	2620	1712	1896	1913	2908	2835	2593	protein_coding
103706093	101	88	67	93	76	111	62	43	41	67	60	91	protein_coding
103706101	220	288	309	315	302	292	170	202	186	289	284	468	protein_coding
103706110	284	438	282	365	361	363	139	155	124	283	377	232	protein_coding
103706133	2820	2243	2587	1641	1698	1707	2530	2395	2313	2284	2403	2492	protein_coding
103706146	1636	1106	1286	934	964	942	1034	1077	977	1135	1138	870	protein_coding
103706161	22523	20660	18351	10909	12361	12242	14308	12312	12196	13636	14238	14084	protein_coding
108510681	96	104	91	50	54	78	64	56	62	69	60	179	protein_coding
103707995	1068	955	991	446	511	608	426	436	434	467	537	772	protein_coding
103708003	975	921	936	609	576	706	717	651	659	753	775	709	protein_coding
103706197	5118	5063	5159	3125	3127	3308	4223	4152	4014	4073	4386	4817	protein_coding
103706235	446	451	428	275	286	273	375	371	315	392	357	371	protein_coding
103706244	756	948	663	706	719	691	620	593	560	823	863	580	protein_coding
103706254	278	176	258	176	144	174	212	218	213	55	81	267	protein_coding
103706264	696	641	586	741	658	672	570	602	568	812	804	595	protein_coding
108511249	700	699	619	683	559	516	519	549	576	805	813	718	lncRNA
103708011	936	788	784	687	742	745	765	770	753	1002	1015	1082	protein_coding
103706273	507	510	530	377	420	459	583	658	599	564	636	762	protein_coding
103708022	0	6	0	4	8	10	3	0	0	0	0	14	protein_coding
113462707	0	0	1	0	0	1	1	1	0	0	0	2	lncRNA
103708031	123	99	111	65	64	73	49	64	54	78	74	64	protein_coding
103706284	126	158	131	119	137	115	29	35	26	69	58	300	protein_coding
103706292	1298	1160	1265	1103	1029	1057	1007	1062	1124	1072	1231	1309	protein_coding
103706299	1205	513	1763	489	755	760	966	886	840	240	203	689	protein_coding
103706307	813	713	765	770	742	740	475	468	428	530	584	951	protein_coding
103706324	311	267	280	254	255	241	275	319	247	496	460	364	protein_coding
103708041	0	0	0	0	0	0	0	0	0	4	0	0	protein_coding
103706332	945	1028	718	578	524	586	382	366	307	891	942	974	protein_coding
103708048	230	226	158	132	156	183	200	183	178	232	234	241	protein_coding
103708056	9	20	25	21	3	10	12	14	6	4	7	7	protein_coding
103706344	0	5	0	0	0	0	0	0	0	0	0	0	protein_coding
103706367	127	95	80	98	74	89	97	65	94	101	86	125	protein_coding
103706352	194	340	233	472	350	325	130	97	120	272	284	335	protein_coding
103708066	11	13	8	13	6	3	6	9	10	0	5	0	protein_coding
103706380	557	424	460	354	396	376	407	396	360	452	460	599	protein_coding
103706390	69	56	44	32	15	41	27	36	43	38	48	54	lncRNA
103706394	1426	1313	1529	639	872	886	1339	1409	1411	481	547	676	protein_coding
103706400	418	414	458	330	290	339	229	280	282	197	242	438	pseudogene
103706410	743	564	625	518	541	571	447	569	474	613	595	488	protein_coding
108511357	0	0	0	0	0	0	0	0	0	0	0	0	tRNA
103706418	584	620	523	436	464	465	509	413	506	560	675	870	protein_coding
103706428	1206	1815	1169	2284	2087	2043	494	601	473	1693	1975	2568	protein_coding
103706438	497	702	441	819	889	907	247	197	165	695	769	836	protein_coding
103706448	466	620	518	689	530	534	436	372	377	241	274	853	pseudogene
103706460	522	469	560	335	350	401	511	452	473	583	625	513	protein_coding
103706470	558	400	422	114	135	154	243	248	248	241	266	240	protein_coding
103706477	3636	4554	3384	3518	3065	3300	2548	2521	2411	3517	3552	3766	protein_coding
103706490	1270	942	1022	885	896	973	1439	1511	1322	1304	1418	1216	protein_coding
103708074	0	0	0	0	0	0	0	0	0	0	0	0	protein_coding
103706503	1	11	3	0	7	0	7	3	0	5	0	3	protein_coding
103706516	867	707	835	622	650	558	877	949	991	937	1011	969	protein_coding
103706559	0	0	0	0	0	0	2	0	0	0	0	0	pseudogene
103708090	0	4	0	10	6	12	0	0	0	4	0	0	protein_coding
103706564	846	949	943	1148	1021	1107	889	822	823	567	606	1608	protein_coding
103706572	17	12	10	14	22	25	18	32	15	16	15	55	protein_coding
113462807	0	0	0	0	0	0	0	0	0	0	0	0	pseudogene
103708097	0	0	0	0	0	0	0	0	0	0	2	0	protein_coding
103706582	342	246	274	88	125	118	98	134	123	112	110	74	protein_coding
103706598	262	281	192	218	106	166	204	190	237	307	336	357	protein_coding
103706618	1002	902	915	782	833	858	667	646	645	1011	1105	1293	protein_coding
103706627	2287	1778	2052	1417	1425	1395	1663	1605	1721	1242	1343	1503	protein_coding
103706638	5065	3983	4501	3323	3173	3424	3001	2958	2959	3471	3536	5161	protein_coding
103706674	5478	4613	4967	3222	3451	3584	4938	4572	4525	4453	4700	5216	protein_coding
103706668	0	3	0	0	3	0	0	0	0	0	5	3	protein_coding
103706680	806	945	692	540	547	592	494	558	594	745	840	708	protein_coding
103706689	1108	1317	1068	827	892	915	765	787	871	816	889	1046	protein_coding
103706713	455	589	463	293	265	304	224	230	247	305	342	431	protein_coding
103706723	4752	4631	4010	3676	3302	3370	2601	2710	2852	3067	3176	4151	protein_coding
103708106	0	0	0	0	0	0	0	0	4	0	0	0	protein_coding
103706732	3020	2347	2262	2246	2181	2218	2619	2650	2604	2638	2771	2613	protein_coding
103706743	0	0	0	0	0	0	0	0	0	0	0	0	pseudogene
103708116	0	0	0	2	0	0	0	0	0	0	0	0	protein_coding
103706762	216	114	165	80	107	123	284	278	201	202	169	134	protein_coding
103706753	276	302	357	246	286	306	276	313	269	621	743	517	protein_coding
113462646	0	0	0	2	6	0	0	0	0	0	2	0	lncRNA
103706770	1025	1587	1212	1215	1056	1016	1788	1836	1889	1764	1978	4375	protein_coding
103706778	474	360	434	470	466	349	505	425	385	368	567	336	lncRNA
103706796	40	47	23	26	21	23	17	19	12	30	14	11	lncRNA
103706803	797	483	385	188	255	263	598	524	544	531	499	476	protein_coding
103706814	1934	1157	2082	922	1080	1091	1927	1949	1919	1324	1354	1756	protein_coding
103706837	1061	942	1114	658	699	696	753	749	657	810	883	886	protein_coding
113462740	86	91	27	63	67	63	76	59	88	112	114	68	lncRNA
103706845	1813	1505	1671	1456	1317	1444	1276	1297	1171	1273	1285	1874	protein_coding
103708137	0	0	6	12	14	6	0	0	4	0	0	4	protein_coding
103708144	8	2	0	0	2	0	11	2	0	6	6	8	protein_coding
103708150	2	4	0	3	0	0	0	3	7	0	2	0	protein_coding
103706853	0	0	0	8	8	9	1	0	0	4	0	0	protein_coding
103706862	152	134	104	122	88	125	98	119	98	158	146	98	lncRNA
103708155	0	0	3	0	3	0	3	0	0	0	0	0	protein_coding
103706871	0	0	0	0	0	0	0	0	0	0	0	0	pseudogene
103708164	2673	2719	2283	1418	1438	1475	629	778	696	576	726	1839	protein_coding
103706879	156	155	65	99	76	104	24	35	31	32	39	29	lncRNA
103708173	743	922	571	650	527	518	481	523	399	490	509	602	pseudogene
103706884	1033	1182	1019	988	939	952	1077	1022	1035	1135	1305	1072	protein_coding
103706906	194	229	193	132	113	138	143	222	162	203	266	310	protein_coding
103706914	2230	1891	2260	1363	1261	1386	1793	1805	1643	1492	1607	1559	protein_coding
108511360	0	0	0	0	0	0	0	0	0	0	0	0	tRNA
103708179	0	0	0	0	0	0	0	5	0	2	0	0	protein_coding
103706949	3409	2983	3722	2154	2402	2439	3190	3300	3312	3121	3167	3406	protein_coding
103706933	1572	1744	1245	743	763	815	1027	1078	975	1080	1263	1186	protein_coding
103706956	456	344	353	315	309	340	275	284	309	349	357	262	protein_coding
103706964	34	17	13	8	6	19	0	1	0	2	0	0	protein_coding
103708194	0	0	0	0	0	0	0	0	0	0	0	0	protein_coding
103706971	2962	2940	2965	1881	1858	1772	1960	1796	1813	2266	2254	2415	protein_coding
103708204	0	0	0	0	0	0	0	0	0	0	2	0	protein_coding
103706995	174	151	109	193	200	230	109	125	125	130	116	172	protein_coding
103707013	159	151	113	166	148	150	62	37	56	85	119	186	protein_coding
103708214	0	0	2	1	0	2	0	0	0	0	0	0	protein_coding
103707028	153	175	150	188	146	143	60	60	73	47	59	190	lncRNA
103708224	18	36	51	49	32	50	40	32	26	48	65	59	protein_coding
103707035	4446	4065	3655	3009	3100	2967	3269	3298	3267	3543	3574	3848	protein_coding
103708232	0	0	0	0	0	0	0	0	0	0	0	0	protein_coding
103707040	962	1006	995	740	640	645	786	830	711	766	869	722	protein_coding
103707070	6278	6108	5942	5136	5330	5157	5058	4496	4672	5257	5644	7167	protein_coding
103707062	0	0	0	0	2	0	6	8	4	1	8	0	protein_coding
103708243	9	11	8	0	0	2	0	0	0	0	0	0	protein_coding
108510670	23	40	12	8	0	3	6	4	7	1	5	0	protein_coding
103707080	36	37	10	12	19	22	8	7	8	5	4	18	protein_coding
103707088	43	21	40	23	7	23	4	6	5	0	13	8	protein_coding
103707104	1151	962	1105	784	812	809	1300	1255	1171	1090	1068	1215	protein_coding
103707133	3578	3719	3814	2558	2364	2558	3731	3492	3683	3505	4184	3714	protein_coding
103707183	226	336	243	243	269	208	134	98	118	131	108	194	protein_coding
103707191	1106	837	1224	779	771	825	1186	1214	1159	1347	1398	2537	protein_coding
113462763	10	4	0	0	8	9	0	2	0	4	0	10	lncRNA
103707211	0	8	0	2	0	0	0	0	0	3	0	0	protein_coding
103708257	0	0	0	0	0	2	0	0	0	0	0	0	protein_coding
113462764	35	25	28	18	111	91	119	109	125	242	283	45	protein_coding
103707222	32	65	10	41	24	34	24	38	35	52	73	66	lncRNA
113462765	0	0	0	1	1	0	3	0	4	4	1	0	lncRNA
103708265	79	144	50	67	42	72	14	6	15	302	333	148	protein_coding
103707230	53	75	67	86	51	102	30	35	18	57	50	38	protein_coding
103707239	327	283	314	251	228	219	215	271	201	274	285	274	protein_coding
103707245	449	432	360	318	263	301	283	265	278	383	456	502	protein_coding
103707257	2128	1757	1913	1444	1491	1611	2083	2191	2284	2505	2597	2308	protein_coding
103708275	768	909	540	552	556	656	145	170	169	294	356	406	protein_coding
103707266	2	5	4	0	3	0	4	0	2	0	8	0	lncRNA
103707271	9564	9483	9371	7299	6983	7301	8942	8800	8452	10139	10731	9601	protein_coding
103707280	970	1057	991	555	726	770	713	724	692	723	821	825	protein_coding
108511359	0	0	0	0	0	0	0	0	0	0	0	0	tRNA
103707297	32	11	8	48	39	73	16	26	18	31	41	72	protein_coding
103707308	886	918	968	764	673	746	988	957	815	872	1023	848	protein_coding
103707320	262	329	284	313	322	312	371	345	321	440	496	472	protein_coding
103707342	4	11	18	2	3	4	2	4	0	3	4	0	protein_coding
103707361	683	869	728	582	402	472	398	369	392	385	527	624	lncRNA
103707328	796	1119	804	594	479	568	578	606	528	717	779	787	protein_coding
103707368	180	178	164	141	133	136	91	73	74	242	256	241	protein_coding
103707401	169	152	159	196	189	198	96	104	105	144	144	268	protein_coding
103707422	0	2	0	0	2	0	0	0	2	0	0	10	protein_coding
103707430	6019	4654	5865	3586	3620	3604	4700	4529	4580	4488	4713	4659	protein_coding
103707438	832	1018	792	912	868	871	773	751	714	1006	1033	1252	protein_coding
103707446	23	33	20	27	32	31	17	8	2	41	29	85	protein_coding
103707452	5075	4759	4648	4395	3984	3789	3562	3575	3539	3604	3660	5224	protein_coding
103707486	6620	5589	6800	4384	4520	4673	5812	5992	5486	5015	5412	8372	protein_coding
103707495	1782	1862	2336	1532	1595	1152	1548	1372	1186	1586	1895	1643	protein_coding
103707572	3614	3895	3613	2835	2484	2511	3431	3213	3206	4383	4659	4355	protein_coding
103707588	0	0	0	5	0	4	0	0	2	0	0	0	protein_coding
103707607	218	275	169	184	198	180	55	50	73	163	169	217	protein_coding
103707629	3382	2987	3058	2172	2159	2103	2146	2109	1929	2054	2153	2749	protein_coding
103707646	181	217	145	200	242	238	299	285	306	626	615	427	protein_coding
103708295	53	49	123	51	61	50	155	164	120	86	86	116	protein_coding
103707657	828	989	788	1158	872	1021	758	721	776	606	565	890	protein_coding
103707694	318	379	299	233	136	171	113	87	101	71	109	252	protein_coding
103708302	112	85	53	67	62	66	78	47	52	63	103	76	protein_coding
113462654	0	2	0	0	0	0	0	0	0	0	0	0	protein_coding
103707704	1606	2251	1496	1881	1711	1946	606	603	553	1397	1487	2777	protein_coding
103707713	2701	1187	3806	1574	1301	1460	2188	2491	2246	684	830	2589	protein_coding
113462800	89	89	84	67	58	47	52	63	56	75	73	76	lncRNA
103707724	849	639	861	520	533	550	807	822	814	649	683	840	protein_coding
103707731	12	0	0	18	13	24	9	6	4	0	5	16	protein_coding
103707740	32	42	20	36	22	20	48	37	24	37	56	58	protein_coding
103707750	127	162	92	133	128	110	155	189	143	128	130	143	protein_coding
103707757	2459	2271	2495	1407	1456	1600	1571	1591	1550	1476	1475	2376	protein_coding
103707767	127	140	129	114	88	99	122	112	121	143	134	84	protein_coding
103707774	13079	12405	12444	7733	7183	7302	10531	10578	10402	10217	11151	12686	protein_coding
103707792	6323	7091	5955	4838	4018	4370	4840	4970	4679	7120	7334	6101	protein_coding
103707815	123	87	79	105	73	87	72	70	80	132	149	156	protein_coding
108511310	0	0	0	0	0	0	0	0	2	0	0	0	lncRNA
113462801	39	69	56	33	57	20	40	50	43	52	91	71	lncRNA
103707829	134	130	132	80	87	101	93	105	107	77	115	119	protein_coding
103707848	295	308	409	214	409	369	268	242	239	539	453	203	protein_coding
103707866	2437	2185	2545	1470	1264	1329	1791	1816	1743	1401	1581	1780	protein_coding
103707889	23	36	19	9	24	29	4	10	0	11	15	11	protein_coding
103708329	153	249	200	244	195	197	194	234	195	152	131	288	protein_coding
103708340	2050	2947	1524	2010	1442	1535	821	793	752	810	1060	2277	protein_coding
103708345	421	402	428	308	341	379	353	403	401	304	314	428	protein_coding
103708372	28	39	39	34	16	35	19	34	24	19	27	88	lncRNA
103708362	0	4	10	8	4	4	6	20	0	17	16	10	protein_coding
103708379	445	464	377	240	294	332	1155	1197	1064	1381	1514	946	protein_coding
103708387	0	0	5	4	4	0	0	5	0	2	0	0	protein_coding
103710944	0	0	0	0	0	0	0	0	0	0	0	0	protein_coding
103708414	881	865	672	425	503	546	335	350	341	428	436	597	protein_coding
113463013	0	0	0	0	0	0	0	0	0	0	0	0	pseudogene
103708395	467	490	308	224	210	257	306	256	259	431	383	300	protein_coding
103710952	2	0	0	0	4	2	1	2	0	0	1	0	protein_coding
103708420	1497	1484	1569	1118	1114	1096	1011	1073	1087	1384	1200	1694	protein_coding
103708427	106	127	131	112	122	123	4	4	4	32	21	88	protein_coding
103708437	565	678	643	596	531	547	215	173	205	357	377	591	protein_coding
103710959	18	13	13	31	12	30	24	19	17	2	13	22	protein_coding
103708445	100	88	73	62	24	60	78	54	81	135	134	127	protein_coding
103710968	0	0	0	0	0	0	0	0	1	1	0	0	protein_coding
103708454	446	372	425	388	414	325	320	285	326	317	344	472	protein_coding
103708475	1853	1852	1592	1534	1816	1709	1067	1084	1044	1350	1370	1960	protein_coding
103710977	4	0	0	6	0	2	3	0	2	0	0	0	protein_coding
103708481	329	339	277	161	201	205	237	228	235	319	290	412	protein_coding
103708490	257	201	123	123	178	127	142	155	131	180	246	148	protein_coding
103708504	14	14	22	11	12	11	22	18	18	16	24	13	protein_coding
103710992	223	240	146	132	125	136	119	128	122	107	130	87	protein_coding
103708513	170	159	219	176	162	116	144	166	166	97	140	181	protein_coding
103711000	11	31	17	66	32	26	2	2	0	10	18	122	protein_coding
113462902	8	17	7	15	6	9	7	9	4	13	11	10	lncRNA
103708525	10	55	8	14	17	21	0	0	0	0	6	49	protein_coding
103711007	0	0	0	0	0	0	0	0	1	0	0	0	protein_coding
103708533	690	819	735	768	555	582	524	714	606	789	727	911	protein_coding
103708548	213	193	209	239	345	288	410	373	367	493	561	255	protein_coding
103708555	2050	1983	2103	1844	1710	1881	1556	1659	1569	1608	1556	2292	protein_coding
103708585	5	2	4	41	20	18	29	29	27	4	3	17	protein_coding
103708594	5	0	0	2	0	0	0	0	0	0	0	11	protein_coding
103711016	0	0	0	0	0	0	0	0	0	0	0	0	protein_coding
113462907	962	914	677	553	639	571	572	529	505	565	647	467	lncRNA
103708604	0	1	0	5	6	0	0	0	0	2	2	0	protein_coding
113462861	0	2	1	2	0	0	0	2	0	4	0	0	protein_coding
103708613	0	0	0	0	0	0	0	0	0	0	0	0	protein_coding
103708619	377	400	447	328	307	354	308	363	355	373	414	268	protein_coding
103708634	392	540	299	474	430	407	90	125	87	288	300	930	protein_coding
103711026	0	4	0	0	0	7	5	0	7	0	7	12	protein_coding
103708647	0	0	0	2	0	0	0	0	0	0	0	0	protein_coding
113462910	0	0	0	0	0	0	0	0	0	0	4	0	lncRNA
103708660	210	298	265	80	124	118	208	224	194	339	348	174	protein_coding
103708671	1138	1095	760	838	729	822	392	408	381	609	866	510	lncRNA
103708674	88	91	88	70	87	58	70	57	60	113	111	84	protein_coding
103708712	1385	1340	1345	1120	1121	1220	935	936	1007	1121	1168	1285	protein_coding
103708701	0	0	0	0	0	0	0	0	0	0	0	0	protein_coding
103708722	735	540	660	442	503	426	559	623	652	420	446	640	protein_coding
103708733	56	66	68	109	101	101	88	100	78	155	153	98	protein_coding
103711036	170	170	114	93	120	128	134	144	136	158	163	162	protein_coding
103708755	371	372	327	346	376	336	353	351	340	438	445	417	protein_coding
103708774	40618	34938	36005	27051	27483	28092	19271	18907	18400	19788	22089	31718	protein_coding
103708765	20268	17336	18511	15838	16343	16196	14304	13931	13527	19522	20673	23147	protein_coding
103708781	423	268	252	249	282	325	222	251	197	377	452	348	protein_coding
103708788	315	283	216	329	268	273	130	145	132	189	199	578	protein_coding
103708797	4	39	22	40	37	18	6	3	5	41	65	78	protein_coding
103708805	417	296	287	145	158	188	92	84	69	209	229	179	protein_coding
103711054	0	0	0	0	0	0	0	0	0	0	0	0	protein_coding
103708821	0	2	0	5	0	7	0	0	0	0	0	0	protein_coding
103708829	126	99	83	32	36	38	47	61	66	52	71	93	lncRNA
103708837	5004	3984	4673	2743	2729	2848	3093	3016	3155	3520	3819	4271	protein_coding
103708846	0	0	0	0	0	0	0	0	0	3	0	0	protein_coding
103708855	54	85	38	147	124	151	28	52	61	75	67	89	protein_coding
103708870	509	586	485	386	360	414	337	413	369	419	511	496	protein_coding
103708880	875	864	908	663	615	616	822	872	798	803	825	875	protein_coding
103708890	446	433	403	367	324	319	318	412	371	407	396	438	protein_coding
103708916	207	223	164	128	187	157	22	12	19	267	297	202	protein_coding
103708943	300	268	202	238	228	232	161	200	136	340	281	339	protein_coding
103708949	56	75	39	49	67	48	90	56	78	108	84	72	lncRNA
103708956	257	270	276	278	310	264	210	216	175	328	289	386	protein_coding
103708962	1013	831	970	825	755	832	1071	1135	1026	1033	1091	982	protein_coding
103708987	1501	1184	1326	737	822	838	1016	1017	929	1302	1347	907	protein_coding
103708996	3308	3164	2641	2514	2521	2442	1476	1521	1317	2138	2333	2622	protein_coding
103709007	6716	5047	6150	3400	5062	4887	6901	7012	6744	4740	4971	6422	protein_coding
103709013	0	0	0	0	0	0	0	0	6	4	0	0	protein_coding
103709025	57	75	47	43	30	52	51	29	35	51	51	2	protein_coding
103709051	5094	5638	5282	8147	6815	6563	2861	2948	2933	4668	5394	6319	protein_coding
108511452	1681	1878	1729	2912	2480	2186	988	1016	1048	1646	1906	1922	lncRNA
103709061	695	464	794	392	375	404	576	651	539	377	441	725	protein_coding
113462931	457	425	346	245	286	231	269	257	305	317	286	442	lncRNA
103711068	265	187	225	125	131	147	201	221	212	166	173	164	protein_coding
103709073	463	208	552	238	265	280	330	359	364	164	245	783	protein_coding
103709081	81	84	62	109	84	69	87	110	94	111	140	125	protein_coding
103709107	2102	2000	1841	823	879	966	1232	1256	1154	1616	1780	1425	protein_coding
103709091	387	309	408	298	262	263	342	359	332	379	328	559	protein_coding
103709132	1001	962	866	627	589	632	656	627	671	804	851	936	protein_coding
103709144	54	74	41	87	84	61	42	47	30	66	96	135	protein_coding
103711075	0	3	0	0	4	0	0	0	0	0	1	0	protein_coding
103709157	0	0	0	0	2	0	0	0	0	0	0	0	protein_coding
103709165	662	510	542	481	451	546	545	562	500	549	526	438	protein_coding
103709179	838	631	677	493	518	537	627	652	669	791	859	711	protein_coding
103711082	151	137	85	130	102	89	122	129	131	117	184	163	protein_coding
108511455	0	0	0	0	0	0	0	0	0	0	0	0	tRNA
103709203	14	29	11	14	10	9	0	0	0	10	2	2	protein_coding
103709212	6	24	12	36	40	36	10	2	4	0	0	19	protein_coding
103709220	0	0	0	0	0	0	0	0	2	3	0	0	protein_coding
103709227	49	66	54	52	57	67	14	12	25	44	34	45	protein_coding
103709236	503	475	401	250	273	319	233	221	218	255	299	286	protein_coding
103709243	1408	1847	1324	1124	1042	1008	999	1128	1096	1351	1421	1347	protein_coding
103709271	3487	3184	3863	2307	2044	2352	3558	3367	3260	3607	3728	3474	protein_coding
103709288	3468	2846	2908	2351	2601	2717	3083	3105	3017	2996	3321	4299	protein_coding
103709295	870	884	760	814	935	854	565	570	667	888	937	1039	protein_coding
103709323	163	129	138	67	60	85	133	159	146	106	119	162	protein_coding
103711096	0	2	9	0	6	2	0	6	2	3	2	11	protein_coding
103709356	392	429	367	304	366	361	556	544	561	562	593	470	protein_coding
103709387	127	95	92	47	68	48	92	96	120	107	106	44	protein_coding
103709377	7	11	5	0	0	0	0	0	4	3	6	0	protein_coding
103709366	1221	1090	1452	1114	1056	992	886	941	901	956	928	1910	protein_coding
103711105	1099	1131	1075	1208	1156	1177	930	901	828	1156	1290	1193	protein_coding
103709395	3490	2366	2842	941	1414	1293	1776	1842	1854	917	1095	1578	protein_coding
103709402	0	0	0	0	0	0	0	0	0	0	0	0	protein_coding
103709410	19305	12363	23181	3357	5704	5887	52888	51880	52492	42167	45222	10724	protein_coding
103709417	108	80	112	50	100	74	93	107	92	64	64	82	protein_coding
103709427	424	476	563	487	457	566	682	678	657	789	816	583	protein_coding
113462857	0	0	0	0	0	0	0	0	0	0	0	0	lncRNA
103711112	8	4	16	4	0	7	6	6	4	7	12	13	protein_coding
103709460	42	41	20	49	43	46	60	52	61	40	52	48	protein_coding
103709465	402	234	319	191	215	241	535	584	565	372	446	249	protein_coding
103709481	4468	3614	4787	2359	2749	2677	4305	4142	4090	3271	3448	2858	protein_coding
103711117	468	309	479	438	357	473	615	624	650	430	476	664	protein_coding
103709488	3606	2722	3448	3205	2660	2843	2128	2139	2034	1739	2031	1575	protein_coding
103709502	1317	1346	1440	1104	1120	1236	1633	1521	1561	1910	1927	1468	protein_coding
103709505	884	695	798	564	564	505	613	625	599	1223	1368	1046	protein_coding
103709513	0	6	0	3	4	4	0	4	2	30	59	5	protein_coding
103709517	1701	1710	1639	1129	1118	1106	2183	2226	2088	3324	3657	1819	protein_coding
103711125	17	46	7	37	41	36	8	12	15	56	57	3	protein_coding
103709524	33	84	50	54	45	42	33	35	25	64	55	34	pseudogene
103709538	39	37	23	43	19	28	11	20	30	35	37	28	lncRNA
103709544	102	83	86	80	80	95	129	86	111	44	70	17	protein_coding
103709552	0	2	0	0	0	0	0	0	0	0	2	0	protein_coding
103709560	528	476	461	381	409	336	440	466	443	551	497	536	protein_coding
103709570	429	371	448	297	301	362	360	351	350	300	277	498	protein_coding
103709576	135	274	116	209	117	138	119	140	129	252	246	278	protein_coding
103709587	303	327	357	460	384	393	332	324	296	310	299	793	protein_coding
103709595	2440	2606	2219	1784	1578	1721	1797	1853	1875	2073	2087	2249	protein_coding
103709609	70	77	58	96	78	77	39	47	52	130	121	149	protein_coding
103709618	196	106	203	126	116	133	208	186	173	60	67	230	protein_coding
103709629	201	279	230	173	178	187	204	215	160	220	219	432	protein_coding
103709636	13	25	15	16	9	0	10	4	8	11	4	0	protein_coding
103709645	108	80	93	16	22	38	59	84	61	22	23	62	protein_coding
103709653	0	0	0	0	0	0	0	0	0	0	0	0	protein_coding
103709660	0	7	0	92	41	52	0	0	0	4	0	0	protein_coding
103709669	844	833	667	376	450	440	475	432	515	549	624	466	protein_coding
103711143	0	0	0	0	0	0	0	0	0	0	0	0	protein_coding
103709679	565	679	549	340	372	372	404	372	366	396	462	415	protein_coding
103709701	209	202	136	141	159	114	220	206	223	239	283	287	protein_coding
103709716	2302	2313	2782	1764	876	1111	2569	2919	2691	2717	2896	2738	protein_coding
103709737	323	314	320	303	257	299	214	246	183	262	265	268	protein_coding
103709748	38	42	19	6	13	20	26	22	27	47	77	41	protein_coding
103709757	0	0	0	8	15	21	0	0	0	0	0	0	protein_coding
103709782	153	130	139	128	146	104	124	88	145	98	160	136	lncRNA
103709772	3	0	0	32	110	105	6	5	6	22	11	12	protein_coding
103709790	213	249	221	249	228	190	119	143	138	172	186	327	protein_coding
103709803	1166	1008	1098	775	764	777	903	959	913	947	956	957	protein_coding
103709813	515	502	547	410	530	438	657	712	662	579	701	477	protein_coding
103709830	1007	807	827	560	566	594	570	522	555	478	551	630	protein_coding
103709860	0	0	0	0	0	3	0	3	0	0	0	0	protein_coding
103709868	8	6	4	8	14	8	2	0	7	6	10	4	protein_coding
103709879	1105	1266	647	657	648	618	319	386	299	598	547	455	lncRNA
103709889	245	200	160	196	232	225	188	159	142	267	243	187	protein_coding
103709910	711	639	576	396	410	395	480	542	506	449	450	502	protein_coding
103709917	61	65	55	415	287	264	157	134	160	136	122	229	protein_coding
103709926	4139	3342	4183	3028	2762	2783	2597	2464	2364	2121	2213	5100	protein_coding
103709946	3575	2821	3528	2427	2338	2479	2155	2048	1919	1732	1838	2465	protein_coding
103709956	172	257	215	629	446	450	48	24	47	114	88	604	protein_coding
103709973	1461	1495	1609	997	897	1068	1426	1484	1408	1292	1388	1762	protein_coding
103709988	346	302	272	284	226	230	385	399	378	394	390	388	protein_coding
103711150	0	0	0	0	0	0	0	0	0	0	0	0	protein_coding
103710010	3	8	0	0	0	0	0	0	0	0	0	0	protein_coding
108511366	128	83	125	132	125	155	83	107	96	117	97	84	protein_coding
103709998	2490	2509	2522	1993	1765	1847	2434	2430	2382	893	921	2302	protein_coding
103710021	505	463	411	266	298	364	420	502	448	413	453	262	protein_coding
103710035	945	787	911	883	895	837	1376	1419	1321	1156	1328	1222	protein_coding
103710048	458	473	384	294	374	267	263	253	254	339	375	268	protein_coding
103710075	170	123	133	94	123	123	85	108	83	165	176	73	protein_coding
103710077	4052	3581	8513	2719	4718	4516	7833	3729	8241	3311	7611	7422	protein_coding
103710101	163	76	173	57	50	96	152	146	155	88	147	244	protein_coding
103710093	54	30	22	18	23	13	4	8	4	7	2	15	pseudogene
103710110	549	578	496	307	361	336	502	508	522	558	617	399	protein_coding
113462960	593	441	590	260	282	340	373	347	328	243	290	266	protein_coding
113462871	0	0	3	0	0	0	0	0	0	0	0	0	protein_coding
103711166	429	420	472	194	192	241	281	287	298	196	266	220	protein_coding
113462880	0	0	0	0	0	0	0	0	0	0	0	0	protein_coding
103710125	126	102	93	105	158	149	302	366	349	541	514	190	pseudogene
103710144	305	222	113	140	187	218	92	80	98	119	164	95	protein_coding
103711176	116	150	104	239	177	216	19	33	16	94	80	259	protein_coding
103710154	0	0	0	0	2	0	2	2	0	0	0	10	protein_coding
103710163	175	184	214	207	231	145	133	158	134	133	192	234	protein_coding
103710172	2330	2283	2435	1740	1674	1669	1956	1910	1928	2238	2392	2454	protein_coding
103710183	129	85	208	98	109	124	125	150	118	77	109	194	protein_coding
103710198	154	174	179	97	99	97	162	204	198	168	166	128	protein_coding
103710209	760	144	647	114	83	67	104	83	91	0	0	41	lncRNA
103710216	43	66	51	38	27	42	49	15	36	29	16	56	protein_coding
103710224	5438	4145	6157	3348	3426	3122	4642	4509	4329	3227	3532	6744	protein_coding
103710234	3933	3578	3821	2933	3008	3113	3878	4042	3819	4164	4200	3638	protein_coding
103711183	470	398	342	298	242	285	371	389	351	308	348	310	protein_coding
103710242	5725	5156	5444	3713	3397	3504	4808	4805	4430	3904	4024	4551	protein_coding
103710250	17	13	8	25	33	55	6	0	8	10	33	20	protein_coding
103711194	4208	4067	3818	3085	2871	2905	3690	3824	3540	3868	3880	3555	protein_coding
103710258	4	12	8	29	20	19	0	0	8	8	28	70	protein_coding
103710266	1413	1305	1260	1319	1299	1228	942	892	779	1329	1252	1652	protein_coding
103710275	63	87	57	49	37	51	68	60	72	70	61	121	protein_coding
103710287	781	682	565	473	519	546	373	344	356	307	328	596	protein_coding
103710303	648	531	461	470	490	473	350	338	334	310	302	600	protein_coding
108511456	0	0	0	1	0	0	0	0	0	0	1	0	tRNA
103710318	594	521	510	459	546	546	398	311	358	445	476	636	protein_coding
103710327	6069	6211	6174	3927	4136	4075	4205	4129	4231	3662	4046	4750	protein_coding
103710337	316	411	292	258	207	198	131	140	145	155	223	299	pseudogene
103710346	304	223	321	213	187	160	216	263	239	176	146	261	protein_coding
103710358	18	143	25	73	72	23	56	53	68	90	33	18	protein_coding
103710366	4	18	4	42	34	28	3	7	0	9	10	10	protein_coding
103711218	0	0	0	0	0	0	0	0	0	2	0	0	protein_coding
103710373	171	156	124	191	153	164	220	188	122	228	243	210	lncRNA
103710395	387	280	298	226	252	243	200	171	162	215	277	213	protein_coding
103710403	5336	6599	5015	3592	3364	3372	1861	1901	1714	2653	2976	3985	protein_coding
103710411	3609	3186	3653	2834	2704	2548	2454	2531	2495	2065	2221	2675	protein_coding
103711225	9	0	4	2	4	4	3	4	2	10	4	10	protein_coding
103710424	403	365	327	231	229	238	353	300	331	190	251	235	lncRNA
103710442	2876	2377	3109	1130	1263	1402	1844	1852	1895	1412	1533	1662	protein_coding
103710452	547	513	566	367	397	416	315	263	284	245	300	509	protein_coding
103710460	2968	2374	2532	1872	2073	1884	1936	1952	1833	1917	2102	2714	protein_coding
108511458	0	0	0	0	0	0	0	0	0	0	0	0	tRNA
103711236	0	0	0	9	3	4	0	0	3	0	4	0	protein_coding
103710467	504	522	520	507	553	562	735	739	670	831	753	567	protein_coding
103711243	314	301	248	254	231	259	167	180	150	166	136	208	protein_coding
103710476	111	181	127	114	101	128	107	133	90	114	116	116	protein_coding
113462996	0	0	0	0	0	0	0	0	0	0	0	0	lncRNA
103710505	1287	908	1391	682	728	795	1047	1062	988	1003	1055	1001	protein_coding
103711251	0	0	0	0	0	0	0	0	0	0	0	0	protein_coding
103711259	16	16	18	2	16	10	0	8	4	30	17	30	protein_coding
103710524	0	0	0	0	0	0	0	0	0	0	0	0	pseudogene
103710532	831	672	734	483	475	476	555	599	539	555	528	418	protein_coding
103711269	8	21	9	6	0	0	4	4	0	0	8	0	protein_coding
103710539	2752	2469	2395	2421	2559	2377	1938	1993	1947	2082	2363	4173	protein_coding
108511461	0	2	0	0	0	0	0	0	0	1	0	0	tRNA
113462999	0	3	0	1	0	0	0	1	0	0	2	0	lncRNA
103710546	45	66	41	43	54	50	29	59	56	73	54	106	protein_coding
103710555	1803	1615	1720	1267	1227	1384	1216	1091	1008	1017	1084	1692	protein_coding
103711287	31	78	35	26	16	28	3	3	0	4	3	43	protein_coding
103710560	60	94	47	62	71	67	23	22	27	65	80	122	protein_coding
103710574	446	495	550	416	276	334	570	578	526	442	526	684	protein_coding
103710582	58	35	69	42	41	50	92	92	64	27	54	36	protein_coding
103710609	878	986	1101	613	678	549	853	811	698	780	943	931	protein_coding
103710631	72	60	28	43	34	41	37	61	43	40	68	40	protein_coding
103710638	383	389	371	287	343	342	255	258	211	276	269	427	pseudogene
103710651	642	418	705	519	481	475	429	458	369	275	262	592	protein_coding
103710662	1272	1548	1458	1055	939	991	1351	1473	1308	2148	2241	1808	protein_coding
103710669	1824	1655	1761	1133	1086	1189	1545	1640	1414	1652	1625	1564	protein_coding
113462877	0	0	0	0	0	0	0	0	2	0	0	0	protein_coding
103710685	0	6	3	4	6	4	0	3	0	6	0	0	protein_coding
103710703	89	170	77	174	148	121	122	133	109	236	227	272	protein_coding
103710707	16	14	20	18	25	31	4	0	6	62	75	26	protein_coding
103710715	2585	2099	2350	1285	1446	1449	1835	1983	1783	725	807	1894	lncRNA
103711302	211	229	155	75	176	173	610	640	637	676	731	720	protein_coding
103711307	239	327	242	124	107	160	144	186	150	155	187	144	protein_coding
103710740	28	24	11	18	24	10	6	8	15	29	41	18	protein_coding
103710750	162	179	138	176	183	153	95	113	112	107	129	172	protein_coding
103710768	221	340	238	299	289	315	167	172	166	212	255	315	protein_coding
103711316	73	92	97	140	79	146	151	145	131	15	21	29	protein_coding
103710776	506	519	468	373	399	380	439	406	454	417	450	637	protein_coding
103711323	0	0	0	0	4	0	0	0	0	3	0	0	protein_coding
103710784	747	651	325	370	605	568	248	262	227	726	663	388	protein_coding
103710797	75	73	77	36	75	83	45	42	38	18	25	41	protein_coding
103710805	862	1066	849	730	868	949	527	489	500	719	780	905	protein_coding
113462882	0	0	0	0	0	0	0	0	0	0	6	0	lncRNA
103710823	203	146	247	232	167	208	208	200	186	162	239	276	protein_coding
113463011	7	8	4	7	10	8	6	7	5	8	8	2	lncRNA
103710831	80	68	46	72	61	64	42	43	58	47	68	98	pseudogene
103710838	3048	2757	2824	1865	1966	1981	1127	1128	1071	867	983	1310	protein_coding
103710864	108	138	133	173	151	157	121	104	95	172	185	290	protein_coding
103710871	1393	1317	1219	1011	975	996	1049	1048	1069	1048	1095	1074	protein_coding
103711341	9	11	28	11	7	14	18	10	17	22	11	17	protein_coding
103710879	1981	1400	2075	1145	1184	1100	867	847	926	1036	1282	1377	protein_coding
103711350	0	0	0	0	0	0	0	0	0	2	0	0	protein_coding
103710888	116	53	120	50	88	43	91	88	71	25	23	40	protein_coding
103710897	332	263	372	293	252	319	322	338	293	357	420	364	protein_coding
103710908	41	10	16	155	142	171	203	227	182	111	159	74	protein_coding
103710914	285	277	341	329	324	311	323	330	292	352	380	311	protein_coding
103713405	131	128	114	87	123	107	76	103	83	78	54	46	protein_coding
103711380	0	0	0	0	0	0	0	0	0	2	0	0	pseudogene
103711386	2004	2044	1908	1528	1398	1305	1777	1863	1827	2150	2302	1990	protein_coding
103711392	625	329	863	508	386	417	479	509	488	176	177	642	protein_coding
103711407	986	895	908	675	605	699	837	764	773	933	968	916	protein_coding
103713413	0	2	4	0	2	4	4	0	6	10	8	0	protein_coding
103711433	621	526	180	357	345	270	188	548	151	491	500	815	protein_coding
103711444	838	822	839	566	532	600	578	582	527	643	559	625	pseudogene
103711454	67	190	52	92	129	92	28	39	37	408	495	150	pseudogene
103711462	11	36	30	2	14	30	0	6	0	21	16	6	protein_coding
103711471	461	430	433	299	211	241	391	382	374	382	385	405	protein_coding
103711482	85	107	71	115	97	123	41	36	36	62	106	257	protein_coding
113463040	0	0	0	0	3	0	0	0	0	0	0	0	protein_coding
103713420	0	3	0	0	0	0	3	0	0	0	0	0	protein_coding
103711488	27696	23111	25379	18869	19367	19276	20975	20553	19766	24943	26948	29677	protein_coding
103711498	175	202	179	129	130	102	148	147	130	102	148	259	protein_coding
103711506	157	110	170	88	95	109	105	127	94	120	121	170	protein_coding
103711514	226	231	288	195	200	205	187	204	207	177	222	311	protein_coding
103711529	1259	1095	1138	1185	1046	1119	926	901	884	1143	1350	1430	protein_coding
103711537	4413	3830	4145	2423	2392	2450	2475	2426	2589	2671	2924	3769	protein_coding
103711545	496	342	578	356	314	366	513	496	537	401	412	617	protein_coding
103711557	0	0	0	3	0	0	0	0	0	2	0	0	protein_coding
103711549	374	408	341	310	312	298	340	343	367	361	437	481	protein_coding
103711576	275	314	303	226	282	258	280	297	240	275	353	265	protein_coding
103711585	197	157	196	122	131	139	161	179	210	160	177	156	protein_coding
103711594	84	67	97	51	65	59	52	51	54	37	32	68	protein_coding
103711603	167	97	157	68	91	77	80	123	90	79	108	148	protein_coding
103711612	2057	1880	1723	1259	1452	1368	946	936	944	1228	1329	1692	protein_coding
103711624	204	212	268	269	244	184	187	177	158	191	195	232	protein_coding
103711631	330	276	250	217	201	206	268	271	246	329	394	286	protein_coding
103711646	811	600	698	430	507	565	740	688	621	782	854	731	protein_coding
103711654	1804	1386	1655	1981	1735	1830	1898	2023	1826	1748	1620	1439	protein_coding
103711668	3169	2555	2870	1864	2022	2076	2394	2237	2253	2134	2254	2750	protein_coding
103711692	0	0	3	7	7	3	0	0	0	0	7	6	protein_coding
103711701	604	787	629	659	621	541	283	271	292	307	315	708	protein_coding
103711712	590	645	738	562	563	540	637	594	538	636	650	820	protein_coding
103711718	1813	1832	1665	1681	1482	1599	720	712	627	846	912	1379	protein_coding
103711726	275	256	331	302	272	250	124	189	141	139	163	455	protein_coding
103711734	3	8	2	4	7	3	1	2	2	4	0	4	protein_coding
103713453	2086	1757	2102	997	1117	1021	2157	2099	1958	2042	2164	2135	protein_coding
103711741	1096	1179	992	1061	996	1038	939	938	923	1183	1409	1818	protein_coding
103711756	537	530	421	501	458	602	400	395	408	489	460	586	protein_coding
103711766	303	282	270	339	410	339	395	397	363	571	651	454	protein_coding
103711775	551	904	523	534	452	468	586	591	495	1538	1540	1459	protein_coding
103711780	2	17	4	14	7	7	5	4	10	8	4	16	protein_coding
103711791	6465	6460	6073	4313	3994	4071	5241	5243	5204	5622	5638	4884	protein_coding
113463020	0	0	0	0	0	0	0	0	0	3	0	0	protein_coding
103713459	0	0	0	0	0	0	0	0	0	0	0	0	protein_coding
103711798	56	47	70	48	56	39	22	24	20	12	12	21	protein_coding
103713469	0	0	0	0	0	0	0	0	0	0	0	0	protein_coding
108511484	0	0	0	0	0	0	0	0	0	0	0	0	protein_coding
103713478	0	0	0	4	0	0	0	0	0	0	3	0	pseudogene
103711805	163	383	165	232	170	180	4	0	4	49	80	251	protein_coding
103711821	774	772	746	354	435	467	1443	1541	1349	1354	1573	825	protein_coding
103711833	33	44	8	40	43	40	1	13	12	7	20	52	protein_coding
103711841	3453	2870	3185	1671	1846	1906	1841	1819	1764	1589	1595	2597	protein_coding
103711853	0	5	7	0	0	4	0	0	3	20	12	3	protein_coding
103711862	354	465	341	387	289	316	254	258	267	360	457	373	protein_coding
113463058	64	84	85	78	60	46	69	40	41	110	106	153	lncRNA
103711876	408	381	415	376	314	403	400	367	372	371	377	418	protein_coding
103711883	577	216	635	257	245	204	377	318	346	133	101	454	protein_coding
108511542	1	2	4	1	2	2	3	3	4	2	2	0	tRNA
103713485	23	24	32	31	66	47	46	39	25	4	5	18	protein_coding
113463060	4446	3529	4081	3205	3058	3209	4033	3938	3629	2946	3242	4723	protein_coding
103711917	130	130	130	67	200	132	185	182	191	250	247	164	protein_coding
103711903	226	192	219	194	146	209	311	252	215	272	356	268	protein_coding
103711893	23	19	41	29	32	21	17	39	22	65	66	34	protein_coding
103711927	809	470	834	673	509	470	541	538	523	367	442	919	protein_coding
103711939	6028	5358	5438	4849	4733	4910	5465	5422	5071	6692	6773	6195	protein_coding
103711948	738	723	607	690	762	810	466	479	331	611	633	981	protein_coding
103711963	0	0	0	4	0	0	2	0	0	0	6	0	protein_coding
103711973	128	114	94	157	154	129	101	81	108	110	105	123	protein_coding
103711971	83	60	97	68	49	76	25	55	49	48	38	132	lncRNA
103711978	7366	10969	6541	7417	6892	7234	1724	1738	1563	3389	3507	15803	protein_coding
103711984	57	69	51	72	42	67	44	51	43	25	45	59	protein_coding
108511510	0	6	0	3	10	3	0	0	0	0	0	0	lncRNA
103713492	541	548	609	459	481	422	482	516	501	587	641	636	protein_coding
103711991	552	573	399	321	420	322	209	199	160	447	442	904	protein_coding
103712002	2535	2680	2814	2016	1910	1875	2873	2902	2831	2576	2766	2689	protein_coding
103713502	76	71	78	59	58	54	92	62	95	101	111	57	protein_coding
103712028	3364	2544	3006	1525	1422	1515	2120	2046	2157	1853	1907	3058	protein_coding
103712037	1457	1233	1473	962	1040	1064	1294	1305	1188	997	999	1210	protein_coding
103713513	0	0	0	8	0	0	0	2	0	0	0	0	protein_coding
103712046	72	69	70	21	71	42	9	9	13	58	63	49	protein_coding
103713521	144	116	101	228	222	208	97	97	115	225	295	205	protein_coding
103712059	5448	3973	6180	4709	5408	5276	8039	8447	8252	7933	8445	5610	protein_coding
103712086	0	0	0	0	0	0	10	0	2	0	0	0	protein_coding
103712067	262	283	280	239	151	194	148	172	115	204	233	256	protein_coding
103712098	554	482	507	304	316	345	316	322	300	384	414	606	protein_coding
103712109	0	6	0	62	92	94	0	0	0	25	16	2	protein_coding
103712114	112	121	109	118	126	136	115	140	160	171	172	180	protein_coding
103712120	160	203	189	138	109	96	71	74	95	178	182	398	protein_coding
103713529	785	865	830	511	419	372	620	628	576	667	701	924	protein_coding
103712135	283	206	386	184	196	215	227	259	210	145	164	492	protein_coding
103712140	98	96	48	36	34	65	65	65	53	48	59	46	pseudogene
103712149	289	186	249	216	275	229	270	247	194	327	322	310	protein_coding
108511487	129	129	162	81	94	109	98	110	101	156	118	123	protein_coding
103712158	246	148	182	205	237	194	143	163	156	180	181	296	protein_coding
103713538	207	102	125	46	67	55	95	93	70	126	104	201	protein_coding
103712167	1213	963	1308	1058	958	895	1590	1464	1441	956	960	822	protein_coding
103712187	1757	1952	1617	1097	1208	1171	726	690	642	728	791	1047	protein_coding
103712200	516	525	545	387	473	415	425	488	489	363	458	513	protein_coding
103712210	465	441	514	394	410	361	342	390	367	404	456	491	protein_coding
103712223	447	364	350	425	381	481	335	362	332	696	614	673	protein_coding
113463181	2	8	1	5	9	3	3	3	4	12	8	0	snoRNA
103712232	1362	1464	1498	1219	1119	1148	1348	1327	1291	1359	1322	1853	protein_coding
103712239	476	407	393	197	295	332	505	498	428	436	436	260	protein_coding
103712246	8	10	7	5	3	8	14	10	18	16	37	2	protein_coding
103712256	353	284	251	259	230	319	268	260	282	452	480	393	protein_coding
103713546	259	204	193	249	233	260	229	252	253	143	234	295	protein_coding
103712266	755	723	789	636	489	501	700	695	748	666	782	766	protein_coding
103713555	0	0	0	0	0	0	0	0	1	0	0	0	protein_coding
103712277	7157	5701	5899	3579	3629	3758	5019	4789	4675	5346	5548	4695	protein_coding
103712316	3942	3956	3032	2117	2533	2585	1412	1403	1469	1435	1439	2246	protein_coding
103712299	887	1287	763	704	728	772	547	552	567	1018	964	885	protein_coding
103712291	10	23	11	55	70	54	46	32	36	55	50	3	pseudogene
103712353	5893	4153	6674	3532	3563	3176	6062	5678	5402	4536	4952	7734	protein_coding
103712368	628	476	599	391	422	420	467	545	543	554	540	523	protein_coding
103712376	312	317	265	269	279	286	204	181	253	260	199	499	protein_coding
103712383	0	0	0	0	0	0	0	0	0	0	0	0	protein_coding
103713560	17	32	20	17	17	8	16	20	11	16	32	41	protein_coding
103712400	1618	1703	1899	1638	1465	1467	1597	1638	1575	1425	1703	2584	protein_coding
103712409	1258	1187	1086	845	812	759	889	903	864	935	1149	1102	protein_coding
113463087	0	0	0	0	0	0	0	0	0	0	0	0	lncRNA
103713569	0	0	0	5	4	0	0	0	0	2	3	0	protein_coding
113463095	29	10	20	13	11	16	9	6	10	0	0	0	lncRNA
103712419	331	426	288	255	219	238	325	255	312	378	370	353	protein_coding
103712429	303	92	382	145	121	112	156	182	161	37	32	99	protein_coding
103712438	788	851	801	586	536	615	679	764	677	898	863	877	protein_coding
103712445	942	832	791	712	861	757	599	676	592	680	641	885	protein_coding
103713579	0	0	0	0	0	0	0	0	0	0	0	0	protein_coding
103713589	0	0	0	0	0	0	0	0	0	0	0	0	protein_coding
103712454	1432	1493	1158	1084	987	1080	1369	1312	1286	1962	2053	1624	protein_coding
103712463	10	31	9	22	18	20	0	0	9	19	11	23	protein_coding
103712472	13165	11524	10832	8725	9645	9213	10775	10885	10735	14792	16152	14933	protein_coding
103712481	0	0	0	0	0	0	0	0	0	0	4	0	protein_coding
103712490	1297	1000	1344	755	837	795	1964	1894	1784	1160	1070	1055	protein_coding
103712502	285	304	269	177	180	169	257	254	234	224	234	247	protein_coding
103712513	133	37	119	20	70	78	246	188	231	136	157	72	protein_coding
113463177	47	78	62	47	26	28	41	35	30	37	26	89	snRNA
103712519	1083	791	1024	608	581	514	924	992	855	685	865	942	protein_coding
103713611	151	261	209	73	63	52	104	142	94	121	121	432	protein_coding
103712527	288	241	229	212	235	206	335	333	320	362	376	394	protein_coding
103712535	4724	3871	4592	2818	3113	2889	4060	4098	3909	3443	3683	3682	protein_coding
103713620	691	791	593	570	579	562	432	488	451	607	719	620	protein_coding
103712552	308	273	277	192	207	194	222	248	224	180	314	212	lncRNA
103712559	51	97	70	76	68	74	10	12	21	32	30	123	protein_coding
103712567	1712	1347	1636	1086	1079	1161	1082	1214	1134	1060	1128	1071	protein_coding
103712575	98	75	68	71	69	47	70	59	62	56	44	93	protein_coding
103712584	1974	1614	1952	1223	1178	1193	1646	1561	1485	1273	1360	1393	protein_coding
108511491	0	0	0	0	0	0	1	0	0	0	0	0	protein_coding
103712598	387	239	404	263	266	249	347	346	396	319	314	695	protein_coding
103712609	723	466	865	540	576	579	661	684	605	499	525	750	protein_coding
103712624	68	66	58	33	53	25	0	0	0	15	15	6	protein_coding
103712630	3685	4453	3374	2388	2119	2179	2443	2706	2481	2789	3046	2184	protein_coding
103712638	4	0	0	0	0	4	0	0	0	0	0	0	protein_coding
103712648	0	0	0	0	4	0	0	0	0	10	4	5	protein_coding
103712661	210	242	283	206	181	183	373	386	334	445	371	603	protein_coding
103712670	3179	3053	2971	1156	1223	1186	2176	2277	2159	1905	2261	3662	protein_coding
103712679	1234	1054	1058	505	606	537	784	896	792	644	686	1021	protein_coding
103712693	1410	1377	1087	892	825	736	713	840	779	946	946	1299	protein_coding
103712714	304	213	507	196	242	236	220	271	279	164	135	519	protein_coding
103712719	774	644	728	431	469	469	714	619	608	585	623	589	protein_coding
103713629	231	155	305	160	128	147	153	133	138	140	152	511	protein_coding
103712741	1224	893	1074	746	868	760	932	953	884	849	797	1111	protein_coding
103712746	545	529	507	464	418	409	467	515	456	497	556	456	protein_coding
113463179	1	3	2	2	8	6	1	6	9	1	2	2	snoRNA
113463180	1	1	1	1	2	1	1	1	13	1	1	11	snoRNA
103712767	0	2	9	2	0	0	2	5	0	5	0	16	protein_coding
103712778	583	527	609	529	384	472	350	407	358	377	406	518	protein_coding
108511543	0	0	2	1	0	0	0	0	0	0	0	0	tRNA
103712787	79	70	62	24	61	49	51	46	41	50	60	41	protein_coding
103712796	1695	1518	1781	1442	1434	1351	1466	1463	1319	1460	1510	1555	protein_coding
103713657	0	0	0	0	0	0	2	0	0	0	2	0	protein_coding
103712805	2528	2551	2426	1902	1636	1682	1758	1902	1747	2086	2261	2925	protein_coding
103712838	1890	1841	2093	1397	1288	1392	1845	1919	1805	1649	1826	1936	protein_coding
113463029	0	0	0	0	0	0	1	0	2	0	0	0	pseudogene
103712840	106	106	112	64	51	56	98	100	93	71	87	225	protein_coding
103712845	1307	1050	1215	682	663	659	852	877	828	917	1084	971	protein_coding
103712877	1189	976	916	666	692	696	962	1026	817	768	879	680	protein_coding
103713668	156	182	162	137	108	118	220	206	161	198	137	188	protein_coding
103712896	371	305	328	316	253	243	308	311	281	387	435	366	protein_coding
103713675	19	24	19	34	30	12	13	17	16	20	11	46	protein_coding
103713683	4	0	0	6	5	0	0	3	0	0	0	0	protein_coding
103712901	1078	1074	866	768	852	681	435	435	455	363	434	543	misc_RNA
103712911	164	215	186	152	128	127	170	144	150	144	150	243	protein_coding
103712920	4866	4101	4626	3349	3292	3051	3908	3805	4064	3806	4014	4411	protein_coding
103712932	4014	2614	4027	3484	2933	2587	4822	4806	4689	1900	2205	4289	protein_coding
103712941	0	4	0	14	31	24	0	0	0	3	6	0	protein_coding
103712949	39	14	25	33	20	21	35	25	29	19	41	55	protein_coding
103712958	3168	2272	2952	1785	1880	1705	2555	2366	2451	2612	2696	2871	protein_coding
103712966	1869	2120	2099	1574	1433	1261	1623	1638	1520	1836	2084	2662	protein_coding
103712991	207	248	209	244	206	227	316	259	286	385	477	419	protein_coding
103712998	36	43	25	26	34	44	8	29	6	14	9	89	protein_coding
103713703	0	0	0	3	3	2	0	0	0	0	0	0	protein_coding
113463138	1	8	4	4	2	6	0	3	6	2	2	5	lncRNA
108511544	0	0	0	0	0	0	0	0	0	2	0	0	tRNA
103713005	86	61	72	51	62	62	38	45	25	21	28	39	protein_coding
103713013	87	94	94	74	93	106	62	55	73	59	81	47	protein_coding
103713020	54	39	25	33	22	31	44	62	22	52	59	47	protein_coding
103713710	40	85	38	79	91	91	4	0	0	14	22	38	protein_coding
103713028	1388	1042	1224	791	896	923	747	709	723	563	574	806	protein_coding
103713720	71	61	30	3	6	16	44	67	59	52	60	7	protein_coding
103713036	373	379	394	280	267	317	340	256	325	463	418	320	protein_coding
103713046	217	214	227	578	399	465	92	100	105	57	65	203	protein_coding
113463141	168	142	122	100	128	105	122	129	153	148	159	262	lncRNA
103713054	1327	1273	1414	1138	1140	1202	1349	1227	1236	1275	1339	1396	protein_coding
103713063	23	19	2	10	15	14	4	0	0	19	2	4	lncRNA
103713071	0	0	0	4	0	0	3	0	0	0	0	0	protein_coding
103713731	532	398	443	406	497	531	230	202	200	414	447	359	protein_coding
103713078	1718	1387	1554	1143	1254	1247	1245	1246	1151	952	918	1502	protein_coding
103713089	286	392	214	234	273	275	109	98	101	160	150	134	protein_coding
103713740	12	6	0	8	11	12	8	0	10	4	16	0	protein_coding
103713094	3703	3695	2965	2633	2873	2774	6595	7017	6397	8532	8135	3320	protein_coding
103713099	905	1061	1033	822	680	701	863	782	790	912	1075	1127	protein_coding
103713108	3344	3180	3489	2264	2606	2439	2966	2727	2871	3166	3560	3087	protein_coding
103713115	753	274	1011	224	232	265	257	305	300	28	25	303	protein_coding
103713121	0	0	0	0	3	14	0	0	0	2	4	0	protein_coding
103713759	254	226	294	246	286	274	81	73	76	72	92	291	protein_coding
108511545	0	0	0	0	0	0	0	0	0	0	0	0	tRNA
103713128	2	12	6	13	6	0	8	7	8	12	6	48	protein_coding
113463178	0	0	0	0	0	0	0	0	0	0	0	0	snRNA
103713137	784	586	747	404	398	401	559	532	565	422	481	566	protein_coding
103713775	0	7	6	0	3	3	0	0	0	0	0	3	protein_coding
103713783	0	0	0	0	0	0	0	5	0	0	0	0	protein_coding
103713153	200	216	206	195	179	206	172	190	188	220	292	163	protein_coding
103713163	4762	4656	4423	3801	4114	4118	3536	3564	3517	4324	4367	4849	protein_coding
103713170	167	115	158	98	134	123	191	125	162	127	154	237	protein_coding
103713191	762	1097	684	740	715	639	287	281	289	564	617	1355	protein_coding
103713200	2212	2136	2424	1543	1302	1339	1634	1787	1605	1774	1906	3067	protein_coding
103713205	331	364	307	274	294	292	102	58	84	281	281	369	protein_coding
103713794	511	656	533	221	201	163	367	319	289	445	529	565	pseudogene
108510688	50	98	73	31	33	32	46	30	41	61	78	55	protein_coding
103713215	0	3	8	0	3	0	6	0	0	0	6	0	protein_coding
103713258	1255	1038	1096	241	310	431	419	447	384	162	211	284	protein_coding
103713247	315	289	321	241	217	206	268	280	320	227	342	270	protein_coding
103713238	484	442	432	413	469	419	302	260	287	364	350	622	protein_coding
103713273	1062	932	891	846	781	744	1000	986	1010	1345	1710	1371	protein_coding
103713292	471	353	390	336	345	365	334	342	343	295	336	340	protein_coding
103713283	5112	4985	4549	2332	2597	2343	2508	2367	2358	3377	3685	6524	protein_coding
103713803	108	100	73	74	81	73	53	52	78	101	86	77	protein_coding
103713309	1443	1234	1232	948	1041	985	1282	1420	1332	1499	1476	1438	protein_coding
103713812	358	347	404	252	287	246	336	392	337	350	398	422	protein_coding
103713323	242	247	200	193	194	155	92	109	75	153	139	334	protein_coding
103713331	971	881	757	646	591	647	849	890	915	839	995	978	protein_coding
103713822	0	0	0	2	0	0	0	0	0	0	0	0	protein_coding
103713358	143	312	154	205	166	176	6	20	11	164	187	380	protein_coding
103713384	0	0	0	0	0	0	0	0	0	0	0	0	protein_coding
103713366	889	917	820	742	952	786	655	599	727	851	969	991	protein_coding
103713391	6058	5871	5963	3926	3677	3847	4681	4735	4472	5296	5666	5763	protein_coding
103715824	433	341	444	162	230	188	250	225	215	81	131	146	protein_coding
103715831	0	0	0	0	0	0	3	6	5	3	3	0	protein_coding
103713855	4703	4075	4392	2852	3095	2868	4006	3876	3979	3726	3951	4607	protein_coding
103713891	1435	748	1719	629	669	677	1969	2212	2009	1137	1326	1484	protein_coding
113463197	25	4	16	13	11	14	11	10	9	5	14	7	lncRNA
103713901	806	634	646	424	522	547	1126	1272	1149	730	722	724	protein_coding
103713911	15	25	0	11	0	0	0	8	0	13	20	15	lncRNA
103713921	988	1131	840	985	937	797	815	746	787	1029	1275	1251	protein_coding
103713931	1736	1543	1938	728	1069	975	2689	2631	2473	3037	3262	4225	protein_coding
103715838	70	71	89	51	55	25	78	117	91	45	34	28	protein_coding
103715848	72	45	87	44	46	32	43	42	52	30	43	63	protein_coding
108511564	715	536	602	392	449	478	486	503	525	398	423	597	protein_coding
103713939	1691	1792	1285	653	700	707	228	232	226	739	761	1026	protein_coding
103713946	1545	1734	1404	907	919	950	416	423	440	972	1018	891	protein_coding
103713967	0	17	21	93	80	92	0	6	16	2	4	40	protein_coding
103713976	531	490	379	538	443	477	413	441	446	596	545	415	protein_coding
103713986	419	648	343	486	500	447	57	60	47	314	374	521	protein_coding
103714001	83	185	61	71	64	89	3	5	4	206	269	285	protein_coding
103714014	134	158	83	85	64	98	74	72	89	76	81	96	protein_coding
103714021	0	0	0	11	9	21	1	0	0	0	3	10	protein_coding
103714027	4	8	0	8	17	14	6	5	3	4	0	0	protein_coding
108511566	0	0	0	0	0	0	0	0	0	0	0	0	protein_coding
103714034	11	12	24	12	14	18	18	20	17	23	16	20	protein_coding
103714043	0	0	0	0	0	0	0	2	0	2	0	0	protein_coding
103714051	177	153	165	170	187	187	75	86	75	73	64	150	protein_coding
103714067	1759	1268	2421	1132	1096	1080	1872	1842	1898	1231	1381	2633	protein_coding
103714077	1414	1299	1339	775	849	875	1214	1111	1167	1110	1188	1092	protein_coding
103715864	447	347	427	376	342	330	320	367	301	323	392	446	protein_coding
103714087	433	403	433	368	340	325	391	373	334	302	373	697	protein_coding
103715872	99	87	104	120	77	102	89	99	88	88	63	165	pseudogene
103715880	0	0	0	0	0	0	0	0	0	0	0	0	protein_coding
103714098	390	250	268	139	140	118	417	415	374	448	515	139	protein_coding
103714106	0	0	0	0	0	4	0	3	0	0	4	0	protein_coding
103714112	4089	3328	3601	1817	2353	2410	4005	3820	3627	3583	3798	2964	protein_coding
103714136	3221	2219	3196	1384	1544	1605	3684	3562	3516	2691	3026	1991	protein_coding
103714146	87	54	61	69	89	66	81	108	115	102	93	118	protein_coding
103714159	1043	831	839	642	661	628	629	644	623	730	681	797	protein_coding
103714172	1908	1552	1694	981	1027	958	1093	1191	1117	1163	1179	1235	protein_coding
103714181	2133	1854	1890	943	967	957	737	675	627	1723	1885	1482	protein_coding
103714192	621	502	457	379	406	369	491	477	458	625	650	400	protein_coding
103714202	1412	1181	1206	905	895	1001	1220	1265	1098	1171	1256	1342	protein_coding
103714209	906	878	794	827	894	889	718	687	761	1082	1152	1561	protein_coding
103714220	200	233	192	195	142	168	134	193	118	182	184	273	protein_coding
103714239	0	0	0	0	0	0	0	0	0	0	0	0	protein_coding
103714246	34	62	56	42	49	40	37	40	27	49	45	83	protein_coding
103714255	38	35	12	34	39	28	13	11	8	45	49	108	protein_coding
103714268	1021	925	705	519	640	704	520	526	519	550	582	557	protein_coding
103714278	467	481	520	389	398	396	584	528	516	487	616	650	protein_coding
103714286	535	465	452	320	395	424	408	456	342	461	532	641	protein_coding
103714295	150	116	117	100	80	72	132	130	90	109	126	168	pseudogene
113463184	0	0	0	0	3	6	5	0	0	1	0	0	protein_coding
103715885	1	3	0	0	0	0	0	0	0	0	0	0	protein_coding
103714302	1389	1233	1163	783	807	940	1147	1281	1251	1357	1358	1103	protein_coding
103714311	103	184	79	53	114	88	21	28	23	99	159	66	protein_coding
113463219	25	52	20	27	19	21	0	0	5	37	20	42	lncRNA
113463220	76	58	0	28	27	28	0	3	12	19	22	84	lncRNA
103714321	1821	1787	1647	929	1127	1123	1740	1997	1777	2119	2369	1653	protein_coding
108511612	0	0	0	1	0	0	0	0	0	0	0	0	tRNA
103714337	467	315	390	391	329	340	489	470	434	593	678	687	protein_coding
103715893	1108	1108	1112	802	802	803	1289	1153	1270	1030	1114	1294	protein_coding
103714368	168	170	106	55	79	73	141	148	161	135	153	66	protein_coding
103714383	104	145	88	125	102	105	77	50	60	65	90	53	protein_coding
103714393	0	0	0	18	19	14	2	0	0	6	3	0	protein_coding
103714399	444	483	389	493	409	450	247	243	310	378	323	640	protein_coding
103715902	1897	1601	1700	1134	1129	1018	1213	1191	1242	1102	1265	1174	protein_coding
103714409	4131	3700	3369	2670	2825	2591	2753	2572	2598	2277	2518	4196	protein_coding
103714422	11	25	21	16	11	10	2	9	3	20	12	15	protein_coding
103714432	33	58	32	39	39	33	19	19	18	33	38	107	protein_coding
103714441	181	198	125	115	136	127	97	87	123	106	168	175	protein_coding
103714446	52	73	25	300	281	279	53	76	62	6	7	155	protein_coding
103714455	5326	7842	4382	6490	8127	8208	500	510	504	704	727	3983	protein_coding
113463194	0	0	0	0	0	0	0	0	0	0	0	0	protein_coding
103715916	29	22	18	4	12	8	26	10	30	24	31	49	protein_coding
103714465	1063	974	763	411	493	581	724	622	571	840	906	829	protein_coding
103714476	921	969	866	688	691	698	738	697	663	831	824	749	protein_coding
103714486	475	478	502	416	451	437	438	439	463	354	377	519	protein_coding
103714504	1006	938	878	841	876	767	658	530	589	541	600	661	protein_coding
103714522	397	410	297	328	271	312	305	349	336	369	354	344	protein_coding
103714532	100	77	114	66	22	44	57	55	58	7	8	82	protein_coding
113463237	124	112	128	155	136	185	39	42	52	46	79	87	lncRNA
103714553	38	63	40	71	68	61	9	8	28	44	23	75	protein_coding
103714562	1624	1386	1519	1205	1199	1195	978	975	1148	1017	1046	1671	protein_coding
103714571	1544	1185	1669	729	765	883	1262	1340	1299	1237	1250	1546	protein_coding
103714601	0	0	0	0	0	0	0	0	2	2	0	0	protein_coding
103714607	907	1209	969	607	605	651	443	603	544	675	697	930	protein_coding
103714617	352	352	290	264	356	332	167	182	183	254	273	285	protein_coding
103714623	2618	1177	3700	1740	1947	1922	4622	4571	4563	1464	1685	2434	protein_coding
103714629	59	91	55	50	72	60	74	119	85	144	105	177	protein_coding
103715935	32	23	25	17	17	24	15	20	15	22	26	6	pseudogene
108510672	0	0	0	0	0	0	0	0	0	0	0	0	misc_RNA
103715944	0	0	0	0	0	0	0	0	4	0	0	0	protein_coding
103715951	25	15	20	6	24	9	8	4	0	0	4	12	protein_coding
103714638	3032	3113	2918	2734	2640	2696	2701	2712	2642	3015	3278	3290	protein_coding
103715962	68	57	63	85	78	65	56	65	62	65	82	184	protein_coding
103714649	624	661	465	435	467	524	278	311	314	339	326	476	protein_coding
103715972	4	0	0	0	0	0	0	5	3	2	9	0	protein_coding
103714680	365	447	415	351	337	313	365	390	372	498	519	451	protein_coding
103714689	5606	4477	5110	2583	3037	3111	5141	4912	4915	5620	5975	4556	protein_coding
108511614	0	0	0	0	0	0	0	0	0	0	0	0	tRNA
103714697	0	2	0	0	0	0	0	0	2	0	0	5	protein_coding
103714703	437	327	429	732	959	1010	558	561	608	267	283	367	protein_coding
103714722	1220	921	1372	841	723	776	749	666	690	504	494	1530	protein_coding
103715978	22	26	46	37	36	36	44	30	28	39	27	51	protein_coding
103714734	57	60	64	35	43	56	40	63	37	31	38	49	protein_coding
103714745	197	141	230	130	134	101	162	178	171	136	157	354	protein_coding
103714753	47	95	55	50	63	82	21	31	20	85	59	95	protein_coding
103714763	187	288	137	237	259	237	19	11	29	80	83	101	protein_coding
103714816	1180	868	1042	820	687	804	1317	1389	1285	1121	1139	1027	protein_coding
103714835	3087	2698	2912	1914	1970	2001	3186	3135	3026	3180	3490	4056	protein_coding
103714843	500	630	602	502	456	542	540	528	554	671	765	673	protein_coding
103714852	756	681	661	433	365	429	659	528	617	537	739	748	protein_coding
103714866	466	489	286	313	251	276	280	427	325	296	316	421	protein_coding
103714885	42	27	27	16	192	191	169	137	97	48	68	27	protein_coding
103714904	1943	1630	1690	1336	1322	1315	1213	1273	1284	1268	1329	1460	protein_coding
103714918	723	539	484	496	498	455	360	433	361	497	485	622	protein_coding
103715985	0	0	0	0	0	0	0	0	0	0	0	0	protein_coding
103714925	69	47	55	12	19	33	44	45	34	56	41	12	protein_coding
103714937	954	682	728	470	423	400	699	682	678	622	706	670	protein_coding
103714945	586	670	513	391	501	477	420	469	466	525	639	354	protein_coding
103714958	742	843	731	528	468	475	584	681	602	545	686	678	protein_coding
103715994	0	0	3	0	4	3	14	27	4	0	3	0	protein_coding
113463256	0	0	0	0	0	10	7	4	8	4	4	0	lncRNA
113463323	0	6	8	0	3	3	0	2	0	0	0	0	protein_coding
103716000	13	27	11	88	89	75	10	4	6	6	18	24	protein_coding
103714967	10	10	0	55	25	49	0	0	0	5	8	54	protein_coding
103714985	122	178	85	122	103	112	35	76	40	72	50	45	protein_coding
103714978	45	51	36	39	52	44	16	14	12	32	22	8	protein_coding
108511575	914	638	744	559	512	520	633	517	613	385	432	800	lncRNA
113463331	39	54	22	27	34	20	13	20	14	36	32	44	snoRNA
103715003	102	91	73	67	101	103	56	75	95	93	97	124	protein_coding
103714993	112	98	118	176	147	145	57	88	77	87	76	113	protein_coding
103715013	234	240	221	108	142	112	200	230	173	184	226	134	protein_coding
103716007	0	0	0	0	0	0	0	0	0	0	0	0	protein_coding
103715024	954	714	1167	811	948	910	705	672	632	738	797	1592	protein_coding
103715029	4860	3729	4208	3789	3742	3781	3094	2983	3117	4055	4231	4575	protein_coding
103715038	2233	1907	2066	1702	1788	1932	1781	1769	1776	1884	2088	2353	protein_coding
103715054	1194	1103	1094	792	773	812	1077	1018	1088	1185	1051	818	protein_coding
103715097	1748	1735	1725	1008	1168	1131	1542	1544	1631	1481	1449	1473	protein_coding
103715111	2113	1815	1925	1538	1806	1788	1492	1417	1535	1839	1903	2058	protein_coding
103715127	1332	1229	1287	886	917	904	1117	1128	1060	1149	1259	1166	protein_coding
103715148	2227	1965	2053	1507	1460	1609	1596	1713	1771	1846	1914	1590	protein_coding
103715158	17	40	44	35	39	31	0	11	13	19	23	38	protein_coding
103715167	1701	1679	1575	1531	1441	1527	1785	1818	1771	2162	2246	1724	protein_coding
103715196	717	819	517	542	669	597	193	223	248	593	705	456	protein_coding
103715203	1305	1138	1219	1062	974	1048	672	657	655	856	928	1447	protein_coding
103715217	292	254	311	281	324	371	102	113	98	84	109	18	protein_coding
108511615	0	0	0	0	0	0	0	0	0	0	0	0	tRNA
103715226	9268	7807	8447	4468	4924	5385	7821	7421	7165	6998	7226	5900	protein_coding
103716018	0	0	0	0	0	0	0	2	0	0	0	0	protein_coding
103716021	0	0	0	9	4	0	0	0	0	3	10	0	protein_coding
103715232	0	0	0	10	0	0	0	0	0	0	4	0	pseudogene
103715240	16286	15935	16464	8767	8653	8394	14026	13241	13445	11439	11697	13474	protein_coding
103715249	201	172	185	169	194	223	119	179	181	105	153	237	protein_coding
103715288	2214	2271	2109	1566	1509	1525	1711	1850	1674	1918	1974	1885	protein_coding
103715280	2773	3194	2423	989	1203	1173	419	448	366	668	719	1022	protein_coding
103715272	169	188	185	206	221	189	182	178	143	260	246	205	protein_coding
103715296	2879	2840	2727	1847	2018	2005	2467	2437	2338	2681	2700	3235	protein_coding
103716046	2	2	0	6	2	4	4	0	0	0	2	5	protein_coding
103715334	79	71	62	49	74	88	27	29	29	37	36	29	protein_coding
103715326	1121	1125	1274	443	520	447	568	527	536	261	242	440	protein_coding
103715321	10	0	19	4	2	0	15	6	22	2	0	0	lncRNA
103715346	661	744	610	776	635	679	489	458	451	424	355	660	protein_coding
103716056	434	558	507	341	390	434	349	299	377	494	422	546	protein_coding
103715356	1145	1010	975	843	866	957	664	697	658	834	971	1026	protein_coding
113463276	129	100	96	129	108	93	133	103	108	97	124	81	lncRNA
103715366	839	793	768	659	594	631	520	550	515	661	625	911	protein_coding
103715804	744	658	642	465	490	457	443	465	468	459	510	578	protein_coding
103715373	490	306	356	211	234	216	431	407	415	308	380	273	protein_coding
103715380	233	253	208	180	251	207	281	242	269	264	276	161	protein_coding
103715390	353	345	408	358	309	277	281	321	285	315	396	551	protein_coding
103715400	27	21	18	25	21	10	12	16	19	13	21	11	protein_coding
103715409	668	659	667	463	474	462	423	522	447	478	538	838	protein_coding
103715418	3571	3157	3172	2594	2615	2632	2419	2367	2158	2455	2757	3432	protein_coding
103715444	531	666	470	717	632	620	148	171	164	589	680	839	lncRNA
103715459	627	695	682	627	449	648	649	565	582	476	464	852	protein_coding
103715465	570	529	532	302	257	297	558	614	667	641	635	545	protein_coding
103715484	142	185	149	181	250	223	106	79	77	117	177	238	protein_coding
103715494	305	310	289	238	249	250	246	256	259	309	386	324	protein_coding
103716064	278	233	361	250	218	210	197	198	203	119	145	266	protein_coding
103716072	298	211	193	91	163	130	145	136	119	193	184	145	protein_coding
103716081	421	416	336	261	320	311	233	237	243	326	319	390	protein_coding
103715513	25	42	39	49	84	95	40	28	53	54	58	46	protein_coding
103715814	2	0	0	11	14	5	5	2	1	0	3	2	protein_coding
103715521	805	560	909	878	707	878	843	777	786	601	648	1350	protein_coding
103715538	1206	1067	1215	728	763	842	1040	1026	966	747	879	1104	protein_coding
103716087	0	0	0	19	21	14	0	2	0	6	6	0	protein_coding
103715568	88	88	36	27	35	26	14	18	24	174	148	52	protein_coding
103715576	41	36	8	8	6	2	4	2	4	37	24	23	protein_coding
103715584	1107	987	1100	723	847	877	1102	1052	1096	1180	1208	1027	protein_coding
103716097	163	157	157	76	77	79	121	120	123	126	132	118	protein_coding
103715594	1323	1292	1247	1010	876	1076	1026	1122	1073	1236	1250	1531	protein_coding
103715603	167	255	247	283	223	263	296	292	265	321	348	254	protein_coding
103716106	1200	1026	1032	652	738	714	729	854	759	712	726	824	protein_coding
103715610	0	0	0	0	0	4	0	0	0	0	0	0	protein_coding
103715620	0	0	0	0	0	0	0	0	0	0	0	0	protein_coding
103715629	291	439	164	35	74	94	6	6	6	7	24	5	protein_coding
113460918	1569	1372	1424	99	142	189	96	75	101	1	30	0	protein_coding
103716114	144	102	154	3	14	10	13	6	10	0	0	0	lncRNA
103716123	4364	3273	4365	1429	1398	1309	1449	1350	1311	739	811	843	protein_coding
108511546	24	28	14	13	27	11	26	27	18	22	10	18	lncRNA
103715638	370	386	306	255	250	239	295	289	254	194	259	252	protein_coding
103715656	0	0	0	2	0	0	0	0	0	3	0	0	protein_coding
103715667	186	150	237	333	200	259	164	182	154	36	24	217	protein_coding
103715674	16	17	15	13	21	14	5	9	7	10	7	34	protein_coding
103715689	2376	2478	2608	2012	1717	1501	2313	2016	1909	2432	2568	2816	protein_coding
103716131	0	0	0	2	0	0	2	2	0	0	4	0	protein_coding
103716138	1	0	0	0	0	0	0	0	3	0	0	0	protein_coding
103715723	20	21	42	25	19	32	50	45	55	81	61	33	protein_coding
103716145	0	0	0	4	4	3	2	2	0	0	3	5	protein_coding
103716154	450	417	450	328	352	375	344	318	337	382	407	456	protein_coding
103715740	1715	1501	1308	803	852	854	1223	1136	1209	1167	1201	948	protein_coding
103715758	2816	2502	2703	1711	1776	1800	1473	1522	1433	1693	1878	1744	protein_coding
103715773	598	573	559	542	480	524	316	332	295	234	287	639	lncRNA
103715765	122	219	132	182	181	170	68	72	57	37	21	347	protein_coding
103715794	7	7	7	5	0	10	5	7	4	21	19	1	protein_coding
113463330	0	0	0	0	0	0	0	0	0	0	0	0	snRNA
103716165	77	97	84	86	91	121	104	95	82	67	84	36	protein_coding
103716180	1375	1410	1419	978	923	972	1108	1026	1065	1160	1282	1442	protein_coding
103716200	3005	1334	2929	709	722	728	2500	2474	2287	848	805	1513	protein_coding
103716187	168	232	185	155	161	156	168	175	161	186	206	153	protein_coding
103716209	1092	978	1339	662	761	718	1129	1091	1203	1318	1516	1741	protein_coding
103718529	1082	936	984	670	667	690	1174	1295	1228	1213	1439	1760	pseudogene
103716220	8	8	12	8	14	8	0	0	0	2	11	10	protein_coding
103716229	101	97	95	105	102	74	83	96	112	172	156	90	protein_coding
103718534	209	286	171	120	108	194	117	130	108	128	145	130	protein_coding
103716251	1176	1063	1112	845	844	888	1073	1076	861	778	947	864	protein_coding
103716293	3757	3205	3534	2253	2539	2557	3851	4020	3950	3646	3927	4399	pseudogene
103716301	19	69	32	35	35	26	4	3	12	95	126	25	lncRNA
103716311	42	82	40	37	102	81	37	27	19	640	741	80	protein_coding
103716318	1489	1533	1243	1089	1128	1087	835	819	855	1432	1427	1902	protein_coding
103716332	324	330	326	300	334	290	557	564	533	609	640	657	protein_coding
103716341	1250	1192	986	670	776	742	1023	1069	1047	1089	1097	987	protein_coding
103716371	366	516	378	391	405	334	229	205	219	317	413	596	protein_coding
103716379	928	686	1045	550	564	548	765	746	757	846	977	1272	protein_coding
103716387	32	11	32	29	18	23	37	38	26	48	39	10	protein_coding
103716400	228	259	297	219	301	244	402	487	455	656	783	382	protein_coding
103716408	2087	1724	2058	1161	1212	1228	1615	1499	1586	1367	1503	1527	protein_coding
103718539	92	110	120	100	96	131	133	106	99	126	139	79	protein_coding
103716425	1089	1075	1066	672	687	742	847	824	750	808	880	866	protein_coding
103716417	2628	2029	2759	1566	1686	1775	2289	2403	2217	2491	2758	3129	protein_coding
103718545	0	0	0	0	0	0	0	0	0	2	2	0	protein_coding
103718556	0	0	0	0	0	0	0	0	0	0	0	0	protein_coding
103716466	0	6	3	8	8	12	0	3	3	1	6	0	protein_coding
103718561	0	0	0	0	0	0	0	0	0	0	0	0	protein_coding
103716476	1485	1399	1206	1169	1086	1087	1000	948	940	1152	1226	1536	protein_coding
103716496	206	189	215	147	202	166	221	183	160	196	247	332	protein_coding
103716507	239	207	231	468	434	381	700	576	655	262	310	360	protein_coding
103716517	978	942	831	951	963	962	538	615	649	859	874	1333	protein_coding
103716524	509	403	408	395	365	395	497	578	435	550	615	458	protein_coding
103716535	230	252	225	164	195	166	153	139	139	214	278	198	protein_coding
103716547	2646	2247	2525	1536	1830	1843	2438	2265	2317	2322	2586	3355	protein_coding
103716555	368	375	314	301	332	308	266	277	225	265	273	339	protein_coding
103716563	0	0	0	0	0	0	0	0	0	0	0	0	protein_coding
103718571	12	8	8	5	9	8	0	0	0	6	0	16	protein_coding
103716573	22	40	42	80	84	63	0	0	0	12	2	17	protein_coding
103716582	2006	1931	1814	1387	1319	1401	1359	1317	1289	1473	1462	1557	protein_coding
103716590	1993	1564	1562	953	1072	1076	1377	1301	1224	1232	1228	1009	protein_coding
103716625	436	349	319	121	138	188	451	452	470	561	524	207	protein_coding
103716632	64	53	56	56	41	40	62	46	54	74	63	57	protein_coding
103716648	0	0	0	0	0	0	0	0	0	0	0	0	protein_coding
103718580	97	90	69	65	55	67	46	44	42	54	62	109	protein_coding
103716654	580	847	517	554	449	410	387	386	341	487	441	839	protein_coding
103716661	1582	1695	1626	940	862	864	1434	1370	1270	1337	1440	2185	protein_coding
103716677	177	149	125	157	178	145	193	225	186	201	236	161	protein_coding
108511712	0	0	0	1	0	0	0	0	0	0	0	0	tRNA
103716685	0	7	2	27	102	132	54	33	48	70	117	30	protein_coding
103716697	395	424	356	519	469	459	247	288	235	358	430	663	protein_coding
103716704	173	191	151	105	130	144	93	112	90	133	105	135	pseudogene
103716715	261	220	191	201	134	143	214	243	195	292	314	343	protein_coding
103716730	112	196	85	150	65	136	134	130	147	82	80	273	protein_coding
103716721	2210	2022	2196	1423	1501	1494	2363	2269	2212	2002	1976	2462	protein_coding
103716762	1359	1565	1331	1355	1485	1384	1084	1093	1042	1423	1582	1762	protein_coding
103716776	235	306	299	240	207	268	363	429	311	673	832	305	protein_coding
103716770	1022	1206	958	845	871	843	880	916	821	984	1219	973	protein_coding
103716803	0	0	0	0	0	0	0	0	0	0	0	0	protein_coding
103716784	238	214	275	259	150	188	212	201	183	229	261	396	protein_coding
103716811	427	444	425	296	301	355	295	281	270	453	517	490	protein_coding
103716826	88	83	56	44	94	85	127	132	153	227	261	66	protein_coding
103716833	94	106	88	117	73	74	113	180	128	261	279	250	protein_coding
103716843	7937	7335	7740	6414	6471	6436	5771	5589	5491	6349	6795	9208	protein_coding
103716853	217	219	175	241	207	211	364	332	353	617	647	317	lncRNA
103716860	931	795	840	613	598	649	705	707	622	702	755	701	protein_coding
103716866	1094	927	1088	1303	1318	1296	1271	1299	1345	1865	2105	2317	protein_coding
103716872	87	168	69	150	137	153	21	22	35	97	91	127	protein_coding
103716881	306	320	277	318	336	347	235	274	199	461	573	496	protein_coding
103716890	48	46	73	55	40	52	47	58	48	21	40	45	protein_coding
103716898	1897	2029	1984	1423	1188	1366	1979	1919	1970	2226	2221	2050	protein_coding
103716908	131	223	127	179	153	188	32	61	24	77	49	68	protein_coding
103718588	0	0	0	0	0	0	0	0	0	0	0	0	pseudogene
103716924	7821	9447	7244	6486	5267	5823	5601	5931	5549	7258	7894	6186	protein_coding
103716934	2976	2572	2794	1695	1979	1932	2881	2801	2764	3490	3775	2428	protein_coding
103718596	480	288	235	81	183	146	5	12	0	61	42	0	protein_coding
103716949	0	6	4	6	0	4	0	0	0	1	4	0	protein_coding
103718603	0	0	0	0	0	0	0	0	0	0	0	0	protein_coding
103716959	903	818	711	1040	1073	1148	1364	1367	1247	1712	1827	1629	protein_coding
103718610	0	0	0	0	3	0	0	0	0	0	0	0	protein_coding
103716968	258	185	109	205	320	330	61	69	94	26	17	378	protein_coding
103716977	29	28	16	43	30	28	0	0	0	0	2	42	protein_coding
103716989	468	348	529	505	903	903	647	545	601	410	535	765	protein_coding
103716996	228	476	185	141	213	186	6	12	0	161	155	237	protein_coding
113463420	22	23	15	3	6	17	7	6	5	10	6	33	lncRNA
103717005	3471	3879	2047	302	307	303	38	48	45	493	541	666	protein_coding
103717016	97	36	75	76	45	77	55	43	33	53	56	44	protein_coding
103718616	5	4	12	5	1	4	5	2	2	6	2	0	pseudogene
108511685	63	91	73	116	106	111	3	9	13	31	20	97	lncRNA
108511713	0	0	0	0	0	0	0	0	0	0	0	0	tRNA
103717025	0	4	5	12	12	10	3	6	3	13	6	19	protein_coding
103717036	38	44	26	63	76	72	59	96	55	124	119	75	protein_coding
103717047	1051	822	711	565	557	513	421	464	431	547	577	577	protein_coding
103717073	597	449	492	190	289	295	423	363	381	433	472	547	protein_coding
103717059	869	980	799	737	749	726	782	727	656	1059	1281	877	protein_coding
103718624	14	12	4	29	16	10	19	11	22	23	21	38	protein_coding
103717087	14	15	3	14	13	17	16	14	16	36	27	8	protein_coding
103717097	216	325	188	128	144	89	31	36	39	80	85	280	protein_coding
103717102	466	387	521	367	382	396	546	601	609	578	671	613	protein_coding
103717108	288	320	298	264	199	200	319	319	312	403	451	510	protein_coding
103717119	97	135	77	128	81	105	76	86	77	117	73	212	protein_coding
103717124	198	217	205	179	203	184	169	192	157	260	259	355	protein_coding
103717133	0	0	6	10	0	0	0	0	4	0	0	6	protein_coding
103717143	892	1084	1052	581	539	530	584	540	538	745	748	1009	protein_coding
103717162	1553	1496	1602	984	894	997	1585	1470	1540	1519	1666	1188	protein_coding
103717171	194	163	148	172	169	140	101	109	128	108	125	171	protein_coding
103718635	276	299	293	209	265	226	219	196	206	189	266	304	protein_coding
103718644	2	4	0	36	21	30	9	11	11	3	0	7	protein_coding
103718652	11	16	6	5	5	8	10	11	6	0	9	0	pseudogene
103718661	5100	6199	4719	3391	3325	3717	1342	1465	1425	3424	3634	6060	protein_coding
103718671	134	173	125	113	95	126	116	114	106	154	129	210	pseudogene
103718681	0	0	0	4	0	0	0	0	4	4	0	0	protein_coding
103718688	400	274	584	327	252	311	334	445	359	130	140	490	protein_coding
103718694	41	36	57	37	34	33	24	32	21	44	39	55	pseudogene
103718703	0	0	0	0	0	0	0	0	0	0	0	0	protein_coding
103717189	131	132	125	191	182	153	58	42	44	113	125	199	protein_coding
103717197	883	557	998	546	451	460	657	649	592	375	375	571	protein_coding
103718713	14072	10615	12338	5562	6155	4323	8962	6737	9005	6698	6863	8141	protein_coding
103717214	902	1015	789	780	695	751	524	475	453	701	726	1141	protein_coding
103717222	331	335	367	255	227	218	359	328	335	391	434	414	protein_coding
103717231	92	80	89	32	39	30	25	59	33	68	75	38	protein_coding
103717238	25	33	18	23	21	21	9	22	6	18	22	57	protein_coding
103717246	2440	2343	2450	1995	2004	2053	2464	2549	2456	2538	2880	2703	protein_coding
103717254	13	2	9	16	10	2	5	0	4	0	4	0	protein_coding
103717264	146	101	130	110	99	91	70	115	120	105	112	149	protein_coding
103717273	1324	1241	1184	1252	1143	1258	722	684	663	820	999	1142	protein_coding
103717294	0	30	4	0	1	0	2	0	0	0	0	0	protein_coding
103717303	1468	1054	1282	1142	1268	1191	993	995	917	1319	1470	1829	protein_coding
103717312	116	149	159	126	75	65	124	118	125	229	174	191	protein_coding
103717329	198	164	163	151	140	146	160	240	209	202	231	123	protein_coding
103717352	20	29	24	15	7	7	18	7	15	14	10	11	pseudogene
103717360	2254	1739	2319	1347	1328	1405	2090	2130	2075	1768	1976	2292	protein_coding
103717366	64	55	45	27	52	63	31	48	61	47	52	49	protein_coding
103717373	5771	4556	5871	3983	4150	4288	4370	4096	4273	4280	4530	4971	protein_coding
103717380	2398	1544	2173	587	718	722	1865	1850	1802	940	1019	882	protein_coding
103717390	63	85	74	50	43	50	48	42	53	59	104	66	protein_coding
103718719	11	19	6	4	18	11	7	7	9	5	6	0	protein_coding
103717405	83	90	59	84	90	64	23	17	32	77	80	65	protein_coding
103717432	492	598	523	437	389	464	415	358	452	442	506	419	protein_coding
103717461	805	771	935	744	783	807	905	927	940	749	825	907	protein_coding
103717473	394	1168	1483	1065	140	252	255	1772	1721	190	1478	1003	protein_coding
103717485	5	9	2	0	20	16	24	25	19	3	0	18	protein_coding
103717491	1461	1153	1151	998	1150	1198	1152	1080	1036	1395	1443	1025	protein_coding
103718725	15	6	10	14	8	16	4	3	0	6	0	0	protein_coding
103718733	0	0	0	0	0	0	0	0	0	0	0	0	protein_coding
103717500	867	1169	804	932	857	868	637	612	575	880	958	1173	protein_coding
103717522	886	995	941	683	521	592	665	752	638	748	939	1164	protein_coding
103717532	75	54	61	74	55	53	63	52	59	89	56	139	protein_coding
103718742	5	6	6	12	0	0	8	4	4	8	10	11	protein_coding
103717548	4321	3411	4389	1913	1949	2074	2462	2509	2393	2048	2189	3193	protein_coding
103717561	11041	5583	12731	1818	2218	2333	8435	8199	8058	1999	2209	5632	protein_coding
103717571	439	338	315	223	276	313	365	361	370	551	514	245	protein_coding
103717581	127	107	126	76	96	98	102	117	116	136	140	137	protein_coding
103717588	85	42	41	30	65	34	39	44	37	37	43	49	protein_coding
103717597	557	483	513	497	450	503	441	402	413	388	448	658	protein_coding
108511714	0	0	0	0	0	0	1	0	0	0	0	0	tRNA
103718752	0	0	0	0	2	0	0	0	2	2	2	0	protein_coding
103717609	0	2	0	0	0	6	0	3	0	7	4	0	protein_coding
103717618	1649	1433	1524	1090	1100	1037	1283	1158	1135	1067	1260	1205	protein_coding
103717632	1073	1008	1067	511	593	555	548	641	468	795	865	1503	protein_coding
103717668	422	383	318	283	254	290	305	362	330	345	399	393	protein_coding
103717684	55	28	43	14	12	14	6	4	8	4	6	10	protein_coding
103717693	2884	3251	3065	2377	1841	2231	2065	2173	2012	2534	2472	3486	protein_coding
103717704	10	8	7	26	24	10	4	0	0	0	9	11	protein_coding
113463472	0	0	0	0	0	6	2	0	0	0	0	0	lncRNA
103717710	1216	1414	1072	775	887	825	510	548	538	767	813	1054	protein_coding
103717718	207	180	189	132	167	137	149	125	101	156	150	224	protein_coding
103717756	1028	841	876	830	866	803	546	477	529	1120	1271	967	protein_coding
113463474	0	1	0	2	0	0	0	5	0	0	5	0	lncRNA
103717749	99	91	133	76	67	71	38	29	83	37	41	84	lncRNA
103717732	760	850	564	208	307	282	277	232	202	707	711	272	protein_coding
103717768	588	599	684	273	294	305	366	410	349	252	238	339	protein_coding
103718767	543	537	468	368	299	349	363	359	319	283	349	583	protein_coding
103717785	2270	1865	2011	1169	1297	1242	1819	1660	1676	1570	1814	1646	protein_coding
103717801	28	15	12	3	10	16	257	234	264	100	132	49	protein_coding
103717807	922	1054	818	666	668	740	762	759	780	717	776	814	protein_coding
103718777	9	3	6	7	7	6	0	1	0	0	0	4	protein_coding
103718782	150	237	116	73	85	70	108	125	104	72	65	161	pseudogene
113463483	26	19	0	15	5	4	7	17	8	7	6	24	protein_coding
103717824	0	0	0	0	0	0	0	0	0	0	0	0	protein_coding
103717845	719	496	754	310	293	351	802	763	688	597	671	1050	protein_coding
103717860	280	272	224	143	172	155	67	60	71	77	110	313	protein_coding
103717869	153	125	106	84	69	73	64	83	63	98	119	61	protein_coding
103717876	2099	1012	2501	1085	1141	1159	3115	3153	2966	671	773	1729	protein_coding
103717884	1214	772	1072	665	669	629	898	889	858	569	601	742	protein_coding
103717904	1655	1483	1273	970	906	919	833	896	713	383	904	1145	protein_coding
103717940	870	543	804	609	612	692	862	866	870	610	706	851	protein_coding
103717950	227	216	232	148	193	192	258	245	222	261	265	284	protein_coding
103717961	565	336	368	412	330	345	427	425	298	348	378	452	protein_coding
103717969	536	508	536	482	420	506	490	573	530	678	726	747	protein_coding
103717980	5364	4194	5958	6253	5508	5857	5026	5019	4857	4065	4319	8345	protein_coding
108511715	0	0	1	0	0	0	0	0	0	0	0	0	tRNA
103717988	2805	1574	3546	1842	1781	1701	2477	2600	2502	677	709	2077	protein_coding
103717992	893	857	901	589	580	566	379	569	481	483	520	827	protein_coding
103718014	308	216	359	209	244	238	175	175	208	122	161	102	protein_coding
113460932	23	22	20	23	4	11	19	12	22	15	18	22	lncRNA
113460946	22	15	14	6	9	6	11	12	9	9	9	13	lncRNA
103718790	71	90	83	50	33	21	68	66	74	32	25	47	pseudogene
103718020	0	2	0	2	0	2	0	0	0	0	0	0	protein_coding
103718026	13325	11057	13855	7299	8398	9003	8192	8279	7607	3709	3897	10180	protein_coding
103718035	36	56	28	38	54	47	3	11	2	20	31	60	protein_coding
103718039	47	46	59	141	118	125	64	53	70	150	174	262	protein_coding
103718048	532	744	416	536	393	463	358	401	341	404	467	542	lncRNA
103718796	0	0	0	0	0	0	0	2	0	0	0	0	protein_coding
103718804	0	0	0	0	0	0	0	0	0	3	0	0	protein_coding
103718811	2	1	5	4	0	0	0	2	0	0	0	0	protein_coding
103718056	5514	5398	5741	4151	4207	4223	4516	4548	4273	6413	6671	6529	protein_coding
103718067	7	8	2	10	23	4	0	0	4	7	6	21	protein_coding
103718077	616	446	565	245	323	265	539	404	510	311	271	591	protein_coding
103718087	1433	1449	1346	851	985	915	1202	1143	1191	1294	1359	1199	protein_coding
103718818	404	426	387	179	222	253	457	393	433	557	457	298	protein_coding
103718095	106	52	73	58	65	71	25	27	30	32	15	20	protein_coding
103718826	0	3	0	0	0	0	0	0	0	0	2	0	protein_coding
103718104	349	339	273	281	288	312	328	322	321	448	483	299	protein_coding
103718520	24	23	28	25	17	23	29	23	27	24	42	21	protein_coding
103718836	86	55	42	70	62	79	72	79	51	67	74	115	protein_coding
103718108	211	169	197	146	155	156	156	140	146	144	178	115	protein_coding
103718119	2423	1912	2279	1750	1686	1642	1520	1632	1536	1711	1800	2028	protein_coding
103718129	187	165	146	118	143	101	73	100	91	122	149	31	protein_coding
103718844	0	0	0	4	0	2	0	6	0	0	0	0	protein_coding
103718135	138	136	148	152	131	141	106	99	94	101	121	164	pseudogene
103718146	16	8	0	18	12	7	0	0	0	10	11	11	protein_coding
103718152	0	0	2	4	5	4	0	6	5	10	2	0	protein_coding
103718169	4	2	2	0	0	0	0	0	0	0	3	1	protein_coding
103718173	30	54	40	240	107	109	9	12	16	73	44	44	protein_coding
103718184	2	0	0	0	3	3	0	0	0	0	0	4	protein_coding
103718194	0	0	0	0	0	0	0	0	0	2	0	0	protein_coding
103718204	1804	1302	1596	974	920	1000	1439	1401	1335	1304	1468	1786	protein_coding
103718870	3	0	0	0	0	0	0	0	0	1	0	0	pseudogene
103718217	24700	22735	23558	17615	16660	17227	17051	17036	16614	20578	21675	23719	protein_coding
103718225	806	804	587	326	553	589	261	242	220	626	818	486	protein_coding
103718233	38110	33950	42800	31817	24673	26584	60341	60321	58482	59256	63163	51761	protein_coding
103718240	289	272	199	216	237	268	136	117	139	184	234	297	protein_coding
103718880	161	109	84	59	83	84	179	143	126	213	237	197	pseudogene
103718250	204	193	241	153	163	171	181	189	175	166	175	194	protein_coding
103718258	39	85	48	56	76	86	31	55	44	99	100	32	protein_coding
103718267	428	529	440	400	372	371	347	273	261	333	376	406	protein_coding
103718277	570	598	617	319	355	401	570	575	629	756	715	401	protein_coding
103718285	370	323	358	162	245	237	424	471	446	448	477	253	protein_coding
103718297	1051	1106	1177	830	787	854	775	655	756	1099	1298	866	protein_coding
103718302	380	382	371	434	392	348	439	416	335	562	570	478	protein_coding
103718312	464	546	550	384	333	357	470	487	465	543	636	704	protein_coding
103718325	21	23	13	15	15	18	4	5	6	9	17	12	protein_coding
103718329	393	477	318	260	298	307	239	217	216	283	307	410	protein_coding
103718334	421	489	353	786	769	743	631	632	678	295	290	89	protein_coding
103718339	0	0	0	0	0	0	0	0	0	0	0	0	pseudogene
103718347	656	543	552	543	493	594	553	591	622	520	435	676	protein_coding
103718354	5963	5015	5614	2799	3205	3462	7524	7469	7361	7687	8008	6279	protein_coding
103718363	633	506	434	338	394	474	529	500	509	630	689	504	protein_coding
103718402	369	358	409	408	442	433	496	536	484	371	386	260	protein_coding
103718412	991	756	928	695	616	660	522	462	513	398	473	485	protein_coding
103718431	1395	1607	988	799	1030	995	349	311	310	801	887	1222	protein_coding
103718441	58	37	32	55	44	36	12	30	42	44	57	47	protein_coding
103718899	35	36	15	0	12	8	0	10	0	14	33	35	protein_coding
103718906	2	0	2	0	0	5	7	8	4	8	3	3	protein_coding
103718448	764	572	733	367	393	485	987	1086	1048	468	598	490	protein_coding
103718456	21	23	26	10	10	7	4	15	15	2	2	13	protein_coding
103718923	0	0	0	0	0	0	0	0	0	0	0	0	protein_coding
103718465	268	271	264	232	230	242	231	226	250	215	250	224	protein_coding
103718471	1134	752	888	437	576	573	1703	1641	1609	1265	1400	730	protein_coding
103718477	613	366	639	149	195	224	514	541	572	351	381	330	protein_coding
103718487	3931	4334	3282	2219	2034	2203	2303	2316	2203	3272	3503	2641	protein_coding
103718953	226	232	277	269	273	265	158	205	202	262	257	409	protein_coding
103718970	2988	2881	3011	2095	2101	2218	2827	2584	2550	3156	3411	2879	protein_coding
103718984	0	5	0	3	0	3	0	0	0	0	0	0	lncRNA
103718990	443	252	531	280	264	251	418	504	497	228	239	695	protein_coding
103718998	127	87	99	53	68	63	82	112	71	115	107	71	protein_coding
103719006	137	178	145	114	97	92	142	159	141	161	132	170	protein_coding
103719014	701	736	865	565	543	441	710	639	658	725	821	989	protein_coding
103721443	206	250	219	153	159	144	266	236	301	274	340	246	protein_coding
103719022	1532	1416	1829	953	965	928	1471	1511	1393	843	1070	1374	protein_coding
103719030	28	41	17	35	27	31	16	18	20	39	30	43	protein_coding
103719055	102	145	94	132	122	108	119	131	97	146	117	114	protein_coding
103719079	744	652	703	525	600	527	482	435	446	508	507	570	protein_coding
108511736	6	0	0	0	0	0	4	12	13	0	11	6	protein_coding
103719063	387	320	307	343	298	315	242	198	233	234	261	391	protein_coding
103719088	26	49	27	122	52	57	14	6	11	20	30	62	protein_coding
103719095	691	701	661	592	468	517	410	405	406	273	255	835	protein_coding
103719111	780	547	904	655	550	555	826	796	847	562	604	1470	protein_coding
103719122	295	336	256	312	303	305	231	228	247	268	270	529	protein_coding
103719129	478	692	635	706	499	504	283	305	284	455	409	933	protein_coding
103719163	5589	4102	4558	2567	2775	2963	3167	3338	3175	2523	2640	3142	protein_coding
103719154	767	781	674	539	513	488	406	523	431	399	532	800	protein_coding
103719171	140	162	166	133	123	115	161	149	221	166	176	242	protein_coding
103719178	211	219	254	184	229	226	210	172	199	180	177	193	protein_coding
103719187	3276	2607	3213	2120	1947	2007	2602	2388	2432	2052	2197	2499	protein_coding
103719199	3	19	12	11	20	9	0	10	3	63	63	80	protein_coding
103719228	4063	3412	3836	3116	3133	3091	3038	2928	2930	3538	3710	3380	protein_coding
103719209	2189	2061	2059	1370	1206	1348	1599	1819	1657	1455	1727	2187	protein_coding
103719248	222	195	225	174	196	161	193	180	191	212	242	249	protein_coding
103721446	751	720	680	400	453	496	703	717	680	647	847	776	protein_coding
103719256	2918	2514	2885	2465	2187	2180	1969	1999	1998	2373	2548	3742	protein_coding
113463727	10	14	8	12	9	5	11	9	7	14	13	0	snoRNA
113463729	7	7	2	5	8	4	1	4	4	8	4	0	snoRNA
103719268	2118	1457	1770	1009	1142	1130	1089	931	1056	993	1080	1132	protein_coding
103719281	42	32	14	12	17	25	18	17	39	39	15	8	protein_coding
103719289	287	288	285	277	305	302	248	229	271	380	336	407	protein_coding
103719297	128	95	143	124	127	107	134	123	104	268	200	183	protein_coding
103719311	819	646	737	602	644	643	579	609	553	651	703	629	protein_coding
103719318	24	20	13	26	17	8	0	0	2	2	4	6	protein_coding
103719336	1888	1547	1701	1189	1360	1516	1699	1625	1577	1185	1287	1540	protein_coding
103719362	943	748	740	969	934	957	726	709	643	981	978	1479	protein_coding
[truncated: 28,600 more rows]

## Sheet: NormalizedReadCount
Entrez_ID	C1	C2	C3	F1	F2	F3	FS1	FS2	FS3	S1	S2	S3
8890519	0.912102	-1.44346	0.255833	-1.48057	-0.820507	-1.34389	0.326563	0.729956	1.0229	1.02724	0.778077	0.0357574
11542560	-0.724767	-1.9078	-0.00241576	-0.575098	-0.534779	-0.645489	1.31612	0.972318	1.7328	0.0991844	0.328804	-0.058883
11542557	-1.14808	-1.04329	-1.3145	1.02541	0.348264	1.14823	0.770258	0.729815	1.32973	-0.329883	-0.424546	-1.0914
11542582	-0.208023	-0.2399	-1.50767	0.401599	0.441673	0.00529465	0.928759	0.615973	0.947496	0.473294	0.516254	-2.37475
11542574	1.11991	0.329815	1.33695	0.635955	0.866766	0.831316	-0.192757	-0.865921	-0.37928	-1.20723	-1.76237	-0.713157
11542561	-0.477808	0.12746	0.455878	-1.57037	0.169662	-2.25837	1.03582	0.877312	0.548203	-0.109926	0.79446	0.407673
8890486	1.08757	-0.391597	1.90133	0.119179	0.227905	0.28978	0.153355	0.0807651	0.191752	-1.7163	-1.67795	-0.265785
8890517	0.90673	-0.109072	1.56923	0.629253	0.537905	0.534037	-0.154331	-0.260282	-0.156731	-1.82324	-1.80946	0.135953
8890516	0.726242	-0.027888	1.62657	0.397149	0.345824	0.284123	-0.219136	-0.411424	-0.321431	-1.67856	-1.78719	1.06572
8890487	0.960276	-0.547945	1.82615	0.104732	0.241723	0.335257	0.190398	0.0953523	0.202366	-1.71479	-1.79549	0.101971
8890600	0.874604	-0.73946	1.63628	0.256239	0.415032	0.239885	0.287002	0.282658	0.347631	-1.84157	-1.74377	-0.0145345
8890488	1.1884	-0.129384	1.51681	0.709477	0.522513	0.599022	-0.106485	-0.0524698	0.021985	-1.53711	-1.47537	-1.25739
11542570	-0.677401	-0.175048	-0.42801	-0.234016	0.194754	-0.125492	0.757547	0.568146	0.799622	0.696643	1.21554	-2.59228
11542579	0.766967	1.06019	-0.682628	0.332519	0.458832	0.374235	0.252729	0.000654963	0.365579	-0.118329	0.0435779	-2.85433
11542559	-0.566355	-0.694212	-0.791565	-0.963175	-1.07461	-1.11156	1.28949	1.13044	1.43784	0.726832	0.821305	-0.20443
11542567	-0.851016	-0.537628	-0.814296	0.920003	0.305805	0.214867	1.16527	1.09021	1.57363	-1.11819	-0.686337	-1.26231
8890571	1.01145	-0.354398	1.33156	0.247239	0.673905	0.523058	0.275607	0.254186	0.319431	-1.79646	-1.84717	-0.638416
8890522	0.836193	-0.55821	1.20197	0.380003	0.743403	0.53967	0.359623	0.475588	0.497976	-1.19595	-1.37337	-1.90689
8890588	0.590672	0.494456	1.5387	0.00559338	-0.00927339	-0.120954	0.54657	0.361888	0.60703	-1.8595	-1.92787	-0.227322
11542587	-0.259607	-0.667175	-1.12211	-0.977457	-0.633405	-0.820612	1.31429	0.865916	1.48991	0.779351	0.988458	-0.95755
11542590	-0.532762	-0.843791	-0.570568	-0.250081	-0.230681	-0.198788	1.72394	1.14044	1.79297	-0.390005	-0.301667	-1.33901
11542569	0.453664	0.472436	-0.148997	-0.768513	0.184497	0.351758	0.505476	-0.0219919	0.587918	0.322473	0.930045	-2.86876
11542564	-0.912696	-0.958874	-0.811763	0.0130349	-0.0814193	0.171006	1.55614	1.20527	1.72211	-0.332105	-0.355927	-1.21477
8890546	0.40285	-0.864188	1.19882	0.901653	0.628067	0.634119	0.397546	0.0242038	0.246623	-1.67166	-2.00472	0.106683
103695437	-1.61658	-0.317846	-0.739278	0.27921	-1.50642	-0.266046	0.154345	1.5936	1.55402	0.091592	0.519453	0.253944
103695438	-0.514102	0.0110017	-0.813374	-1.37671	-0.92001	-1.07155	0.857443	0.879795	0.812658	1.45005	1.25816	-0.573359
103695439	0.0417479	-0.444485	-0.295477	-1.0686	-0.507635	-0.790368	0.697863	0.769548	0.757947	1.22828	1.45652	-1.84534
103695440	-0.148145	-1.14988	-0.662672	-0.547786	-0.982499	-0.10835	0.201654	-0.219047	-0.872972	1.17386	1.33119	1.98465
103695441	-0.169044	-0.317909	0.529469	-1.28751	0.0547477	-0.449686	1.58969	1.12714	1.53267	-1.25661	-0.884054	-0.46891
103695442	0.248428	-0.306743	0.467538	-1.62157	-1.45812	-0.88409	0.8533	0.401386	0.883751	1.14354	1.15445	-0.881863
103695443	-0.830272	-1.60879	-1.53926	-0.542921	0.291333	-0.0518888	1.16676	0.997683	1.05725	0.74652	0.823821	-0.510234
103695445	2.16979	1.49945	-0.784301	-0.671077	-0.311106	-0.769897	-0.783733	-0.720639	-0.465846	-0.402882	0.562289	0.677956
103695446	0.460174	1.0432	-1.64826	0.00424876	0.355866	0.0525477	0.0891601	-0.45493	0.311839	1.26668	0.645593	-2.12612
103695447	-0.720376	-0.387778	-0.554376	1.22801	1.62713	1.91105	-0.555408	-0.828051	-0.922228	-0.306442	-0.525333	0.0338009
103695448	-0.103455	0.31762	0.514401	0.817057	1.22759	-0.450105	-2.06764	-0.203527	-1.31271	-0.603161	0.70177	1.16216
103695449	0.869848	0.950085	0.705085	0.693343	0.392397	0.508073	-1.07964	-0.908304	-0.871277	-1.02036	-1.55685	1.31759
103695450	-1.38216	1.10706	-0.289592	0.121933	1.59606	0.378905	-1.52975	-1.08889	-0.206223	1.08607	0.493892	-0.287305
103695452	0.115361	0.498983	0.389151	-0.139695	0.741597	1.79901	-0.765108	-1.9076	-1.33499	-0.39844	0.262815	0.738918
103695453	-0.800089	0.550639	0.931242	-0.139814	-2.52312	0.155243	0.625514	1.1776	-0.226521	-0.602957	0.0917674	0.760498
103695455	-0.54492	0.0660295	-0.231862	1.8688	0.629549	1.27661	-0.669046	-0.621014	-0.612529	-0.127204	0.78026	-1.81467
103695457	-0.849979	-0.449765	-0.366525	-0.667603	-0.516807	-0.276386	-0.16603	-0.555747	-0.908569	2.13076	1.31695	1.3097
103695458	1.16153	-0.811494	-1.30767	-0.246565	-0.618353	-0.451994	-0.61266	-0.543757	0.852936	1.88697	1.19315	-0.502091
103695459	0.319898	0.902062	0.99853	-0.199186	0.258234	-0.277353	0.121522	0.0486499	0.579718	-1.53506	-2.25978	1.04277
103695462	0.0573421	-0.704098	-1.23872	-0.828746	-0.740555	-0.536266	0.47622	0.496123	1.71724	1.27756	1.10498	-1.08108
103695463	0.027464	1.13274	0.881422	0.696226	0.357127	-0.756602	0.340234	-0.171759	0.035976	0.545985	-0.417574	-2.67124
103695464	-1.8686	-0.433906	0.718061	0.194529	1.05847	0.395446	1.68201	-0.34641	0.111379	-1.28927	0.537811	-0.759515
103695467	1.09727	0.220234	1.06996	-1.19165	-0.623629	-1.10913	0.836764	0.889513	1.0374	-0.213528	-0.326944	-1.68626
103695468	-0.545046	-0.0832938	-0.399887	-0.729194	-1.79438	-1.11706	0.78595	0.941823	0.321046	-0.0933694	1.01113	1.70229
103695470	-0.421364	-0.177902	2.04646	0.214801	1.2981	0.284862	-1.38897	-1.00234	-0.89953	0.141506	0.667301	-0.762926
103695471	0.889551	-0.668155	0.665218	-1.03322	0.101001	-0.14081	0.00118282	-0.413001	0.204154	1.32813	1.23735	-2.1714
103695472	-0.392744	0.113448	-1.56893	0.173171	-0.474278	-1.10049	1.26738	1.86769	-0.183997	0.495019	0.771534	-0.967807
103695473	-1.35466	0.0847932	-1.8104	1.37555	1.30902	0.815634	0.0313004	0.135735	-1.10438	-0.17627	0.124917	0.568752
103695474	-0.133472	-1.83037	0.141671	-0.129227	0.652095	0.534401	-0.763875	-0.970654	-0.751236	1.66512	1.41113	0.174412
103695475	1.13205	-1.65931	1.4517	0.414665	0.83135	0.193316	-0.41215	-0.253097	-0.561654	-0.873546	-1.27406	1.01073
103695476	-0.450657	-0.254652	-0.410852	1.09724	0.870369	0.0361898	-1.00663	-0.792571	-1.00409	0.933917	2.0069	-1.02515
103695478	-0.317376	0.356399	-1.42537	0.245711	-0.354872	0.528707	-0.728292	0.310273	2.20756	0.497802	0.249401	-1.56995
103695479	-0.624846	-1.59824	-0.360245	1.32305	1.3766	0.231375	-0.655402	-0.831829	-0.361028	-0.0163163	-0.196506	1.71339
103695480	1.30085	1.63826	0.978538	0.344395	-0.861458	-1.10138	0.135633	-0.0403	-0.116123	-0.0745027	-0.351974	-1.85193
103695481	1.33422	0.550472	-0.991946	-0.0613371	0.289528	0.444801	-1.74088	-0.834467	-0.725495	-0.526541	0.601983	1.65966
103695482	0.266931	0.0422088	-0.601897	-0.447893	0.083429	-0.530632	0.195524	-0.52141	-0.616177	1.85446	1.85657	-1.58111
103695483	-1.2451	-0.687016	-1.08208	0.601435	1.12688	0.356996	-0.152702	-0.189579	0.117953	1.55081	1.12229	-1.51989
103695484	0.986893	1.2204	-0.331131	0.169272	-0.360482	0.752816	0.308098	0.392657	0.737723	-0.889488	-0.583214	-2.40354
103695485	1.08742	1.59755	1.46946	0.240225	0.0308401	-0.445648	-1.62963	-1.23392	-0.782421	-0.0431163	-0.0611666	-0.229596
103695486	-0.701968	-1.70885	-0.0786104	-0.46935	0.116076	0.694417	1.26861	1.0162	-0.786014	1.58709	-1.03742	0.0998208
103695487	-0.892524	-1.36029	-0.431667	-1.02516	-0.458161	-0.975831	1.2731	1.49913	0.973181	0.86862	0.613789	-0.0841801
103695488	-0.629787	-1.37032	0.0220109	1.53712	0.204389	0.1767	1.12221	0.457502	1.34632	-0.810262	-0.682751	-1.37313
103695489	-1.53799	-0.157523	-0.929498	-0.879958	0.113848	-0.0173299	1.35454	0.705094	1.00394	0.950151	0.822631	-1.4279
103695491	-0.841956	-1.08237	-0.885091	-0.58989	-0.156037	0.448975	0.782481	1.4863	1.93854	-0.0616889	0.0456743	-1.08494
103695492	1.27093	1.8749	0.300663	-1.50545	-0.377837	-0.475507	-0.0197613	-0.260651	0.0935195	0.347335	0.416898	-1.66503
103695493	0.235557	2.13563	1.19691	-0.222057	0.681464	-0.423014	-0.632356	-1.63709	-0.669905	0.38298	-0.394219	-0.65389
103695494	-0.211286	-0.138584	-1.14024	-0.872392	-0.919148	-1.17688	0.191659	0.531102	0.513475	0.194244	0.665383	2.36266
103695495	0.152533	0.665407	-0.207962	1.26828	1.13932	1.30607	-1.55908	-1.29133	-1.32452	-0.159834	0.0112765	-0.000155459
103695496	0.458708	-0.553799	1.67478	0.193671	-0.426407	-0.0434032	0.0642085	0.130983	0.502062	-1.84544	-1.44986	1.2945
103695498	0.295307	1.8528	-0.385475	-0.585557	-1.57775	-1.13531	-0.744648	0.706422	-0.581216	0.930018	0.931414	0.293984
103695499	-0.0267242	-0.179962	-0.417693	1.19603	1.02812	-0.474122	-1.29759	-1.2033	-1.43369	1.1261	1.16463	0.518203
103695500	-0.462234	-0.268988	-1.03609	2.28851	0.882926	-0.780809	-0.987382	0.772248	-0.0355523	-0.821069	-0.353161	0.801605
103695501	0.900673	0.972374	-0.00151372	0.225628	1.42352	0.607517	-0.82831	-1.22603	-0.958485	-1.18306	-1.0355	1.1032
103695502	-0.34773	1.194	-1.07543	0.452175	0.58679	0.284689	-1.18349	-0.889404	-1.15523	1.47553	1.26369	-0.605587
103695503	-0.169886	1.35153	0.227731	-0.287367	-1.96356	0.0122599	0.405641	-0.658255	-1.2849	0.359506	0.386536	1.62076
103695504	-0.752594	-0.927978	-1.49167	0.325099	0.937957	0.380492	-1.01279	-0.415901	-0.70993	1.15132	1.149	1.367
103695505	0.52652	0.119318	1.15944	-1.61604	-0.0228645	-0.979178	0.882081	0.923943	1.44472	-0.807	-0.599605	-1.03133
103695506	-0.732938	1.30468	-0.0892252	-0.543602	-1.30644	-1.54883	-0.579601	0.125139	-0.0438666	0.928286	1.39344	1.09296
103695507	0.0351027	0.870663	0.911625	-0.527433	2.01449	0.807276	-0.971688	-0.0618729	-1.18602	-1.05959	-0.962933	0.130376
103695508	0.945266	1.06429	1.63793	0.360997	0.538363	0.419499	-0.324675	-0.645911	-0.396061	-1.45895	-1.616	-0.524743
103695511	0.110154	-2.34429	-0.922986	0.396982	0.259367	-0.195696	0.491616	-0.585704	-0.261721	1.11371	0.419512	1.51905
103695513	0.308502	1.4261	0.982688	0.236504	0.201478	0.0580187	-1.13289	-1.74694	-0.829016	-1.10083	0.412875	1.18351
103695514	-1.13654	-2.06129	-1.07196	-0.33909	0.238369	0.216929	1.11504	1.06819	1.04317	-0.122207	0.361417	0.687981
103695515	-1.729	-1.34199	-1.05221	1.23671	0.843893	0.857176	0.69965	0.696954	0.722092	-0.683353	-0.38111	0.131189
103695516	-1.28126	-2.01511	-0.537313	0.924494	1.44184	1.24113	0.127591	0.222659	-0.0924119	-0.254747	-0.319045	0.542178
103695517	-1.31018	-1.18523	-0.998485	0.884119	0.367651	-0.00298982	-0.236973	-0.36961	-0.610416	1.66574	1.60928	0.187097
103695518	-0.250864	-1.00993	0.571511	-1.47737	-0.870293	-1.6392	0.525395	0.879647	1.12494	0.45722	0.764281	0.924666
103695519	0.077449	0.0867703	-1.48926	-1.20022	-0.367658	-1.1564	0.776535	1.25282	0.297361	0.456108	1.77004	-0.503545
103695522	1.94194	0.842352	0.284129	0.432521	0.93672	0.62888	-0.661393	-0.801392	-0.261667	-1.11598	-0.881502	-1.34461
103695523	1.11646	0.813615	0.916516	0.612591	0.945252	1.22032	-0.912619	-0.773069	-1.06483	-0.956042	-1.25529	-0.66291
103695524	0.30891	-2.02084	0.355764	0.792366	-0.637885	0.57735	0.454424	1.03914	1.37835	-0.19814	-1.04198	-1.00747
103695525	0.291718	-1.676	0.416278	0.336382	0.479666	0.222435	0.597748	1.17464	1.44265	-0.808362	-1.23482	-1.24234
103695528	-1.32109	-1.9894	-0.786462	1.15757	1.11727	0.731742	0.799653	0.0132233	0.378776	-0.458531	0.677423	-0.320176
103695529	1.83207	1.08358	0.713699	0.0217248	0.658891	0.546827	-0.95493	-0.634549	-1.02191	-1.2573	-1.12593	0.137836
103695533	-0.592986	0.800068	-0.402037	-0.0858771	0.900997	1.14472	-1.64098	-0.200236	-1.64354	0.232923	-0.00592471	1.49287
103695535	0.376981	1.20628	1.32951	1.12201	0.00913663	0.612393	-0.812819	-0.37625	0.270421	-1.30255	-1.69935	-0.735769
103695537	0.683597	0.949491	0.192387	0.109077	1.10116	1.59809	-0.746066	-1.05026	-0.80247	-1.37712	-1.1654	0.507517
103695539	0.804615	2.12596	1.10368	-0.874203	-0.714132	-1.15318	-0.517564	-0.355446	-0.587619	-0.067195	0.904665	-0.669577
103695540	-2.17109	0.418176	0.510016	0.389648	-2.10496	0.345969	0.424628	0.376634	0.490621	0.451935	0.483224	0.3852
103695541	-0.782097	-0.989519	-1.95776	0.330484	-0.673283	0.0210915	0.438426	0.605616	-0.0856895	0.373457	1.91208	0.807195
103695544	-0.79437	-1.35696	0.0382239	-0.594516	-1.27067	-1.24342	1.18251	0.773922	1.10851	1.03375	0.769731	0.353294
103695545	-0.26767	0.837322	-0.0721169	0.984116	0.879968	1.92239	-1.03301	-0.278513	-0.969202	-1.23922	-1.04235	0.27829
103695546	0.657674	-0.173477	-0.141295	0.593189	-0.0328121	1.81634	0.283424	-0.665891	-1.12511	-0.806462	-1.67641	1.27083
103695547	1.16243	1.27826	1.43672	0.0744822	0.534063	0.708158	-0.65979	-0.887326	-0.650187	-1.58032	-0.629806	-0.786695
103695548	0.459303	-0.198752	1.20499	-0.156307	-0.923036	-0.467376	1.39632	1.07606	0.86856	-1.62091	-1.24976	-0.389096
103695549	0.168049	-1.40767	0.62627	0.204228	-0.253991	0.0947777	0.65855	0.796751	1.15467	-1.34028	-1.77172	1.07037
103695550	-0.52337	-0.375326	0.50162	0.665645	-0.0493706	0.116255	1.48537	0.101018	1.56956	-1.25451	-1.86639	-0.370499
103695552	0.026438	1.14951	0.443343	0.308699	-1.65592	-0.887979	-0.624769	-0.2501	-0.579764	-0.23651	0.0697062	2.23734
103695553	0.331118	-1.34169	0.1749	0.579707	0.716495	1.56019	-0.65093	-1.3326	-0.882752	-0.610144	1.55411	-0.0984053
103695554	-1.31081	-0.52549	0.606844	0.29322	1.43299	1.40124	0.485161	-0.311859	-0.669421	0.0961531	0.396068	-1.89409
103695556	0.702572	-0.941861	0.726725	-1.66107	-1.25698	-1.36775	1.20748	0.638342	0.692019	0.40263	0.487338	0.370552
103695559	1.48623	1.03519	0.880163	0.211025	0.0552713	-0.282741	-1.41851	-1.51824	-1.40647	0.381158	0.612664	-0.0357504
103695560	0.989727	1.43208	0.941814	-0.485525	0.817816	0.103787	0.0935973	-0.499058	-0.446353	-0.487168	-0.124632	-2.33609
103695561	1.5078	1.15813	1.11779	-0.976975	-1.28959	0.333369	-0.126087	-0.0881165	-0.0549002	-0.0046508	0.245392	-1.82215
103695562	-0.114358	-1.08147	-0.320475	-1.41509	-0.844515	-1.20526	1.3376	1.27678	1.0303	0.694685	0.75503	-0.113218
103695563	0.619839	-1.33747	-0.426399	-0.43596	0.457823	0.463682	-0.795312	-1.06001	0.603026	0.274999	-0.681634	2.31742
103695564	0.687864	-1.03405	0.919158	-1.05246	-0.634605	-0.31957	1.16744	1.16238	1.41022	-1.19064	-0.91661	-0.199131
103695565	1.16528	0.808026	1.35432	-0.137288	-0.17885	-0.827156	0.0995955	0.42935	-0.318308	-1.72637	-1.54272	0.874124
103695566	-0.468021	0.291722	-0.460801	-0.835425	-1.60951	-0.992216	0.238988	1.47785	0.407268	-0.0781888	0.0813394	1.947
103695567	0.835673	-0.512273	0.227543	0.873097	-0.136446	2.2476	-1.73376	-0.802879	-0.194571	0.119995	-0.349772	-0.574207
103695568	-0.37387	-0.120645	1.6014	0.811443	1.85787	0.270463	-0.412989	-0.838296	-0.595658	-1.36757	-0.987606	0.155458
103695572	-1.13288	0.476615	1.04491	-1.36723	-1.16768	-0.235795	0.722056	-0.637929	1.53716	0.0945519	1.22394	-0.557709
103695573	-0.128736	-1.0416	-1.05282	-0.22665	-0.881815	-0.649397	0.822723	-0.27089	-0.813049	1.20043	1.34663	1.69518
103695574	-0.138728	1.65626	0.240209	1.02971	0.392533	0.773289	-1.49203	-1.34486	-1.37108	-0.294776	-0.0531031	0.602589
103695576	-0.385954	-1.17712	0.0887753	0.239977	1.11416	1.11225	0.855257	0.956271	0.870114	-1.15156	-1.18459	-1.33758
103695577	-1.09831	-1.27171	-1.1274	0.413884	1.48775	0.983288	-1.25677	0.428849	0.808359	0.692082	0.542826	-0.60286
103695578	1.36464	0.24554	0.831257	-1.56043	-0.872446	-1.37901	0.0386115	-0.493226	0.160029	1.18899	1.10155	-0.625504
103695579	-0.396326	-0.0888295	0.354413	1.4976	0.9195	1.26999	-1.50807	-1.09379	-0.980123	-0.83591	-0.0727553	0.934306
103695580	-0.209281	-0.335428	-1.062	-0.135939	0.0955401	2.24214	-0.173123	-0.178526	-1.04438	0.370211	1.49575	-1.06496
103695581	-0.883979	-1.23021	-0.662611	-0.773539	-0.279733	-0.912866	1.55804	1.45277	1.47499	0.191781	-0.00988869	0.075243
103695582	-1.07679	0.490337	-0.0942495	0.819302	0.324626	0.811885	0.0346396	0.590958	0.481743	-1.61508	-1.91176	1.14438
103695584	0.450668	1.56911	-0.638828	0.272133	-0.362983	0.960639	0.516722	0.491981	-0.0880509	-0.813484	0.012612	-2.37052
103695585	-1.00015	0.796431	0.0998076	1.58534	0.265223	0.438843	-0.0234738	0.403687	-0.122275	-1.90146	-1.41953	0.877562
103695586	-0.569516	-0.973859	-0.225001	0.105785	0.506482	0.077333	-0.818046	-1.35227	-0.891068	1.87507	1.01035	1.25475
103695587	0.45042	-0.768273	0.0966745	0.789416	0.459484	0.366244	-0.102331	0.620644	-0.0591616	-1.89392	-1.59857	1.63938
103695589	-0.361661	-0.33069	-0.966713	1.1973	-0.882425	0.421584	0.0434469	0.79082	-0.00865123	-1.36708	-0.658536	2.1226
103695592	0.383553	-0.627747	0.93528	0.00798082	-0.580128	-0.356944	-0.262562	-0.289269	-0.143878	-0.926414	-0.852975	2.7131
103695594	0.931839	-0.814644	1.17125	0.0304406	0.679869	0.622201	0.789337	0.22499	0.602132	-1.19149	-1.24798	-1.79794
103695596	0.538441	-1.65826	0.321486	1.06589	1.11518	0.254077	-0.557467	-0.0978698	-0.558925	-1.13148	-0.919961	1.62888
103695597	1.16148	0.425081	1.00223	-1.72318	-0.7957	-0.691515	0.896897	0.859719	1.07463	-0.626957	-0.647756	-0.934925
103695598	0.507047	0.799647	2.3583	-0.463725	-0.853032	-0.0863014	-0.549494	-1.38235	-0.490986	-0.658364	-0.0197859	0.839038
103695599	-0.0911574	-0.460677	0.0628513	-1.70901	-1.18949	-0.900754	1.27762	1.17082	1.31299	0.571931	0.512861	-0.557989
103695602	0.452082	-0.774537	0.312803	-1.14087	-1.30007	-1.27704	1.39998	1.42358	1.20709	-0.122067	-0.0764744	-0.104488
103695603	-0.719304	0.133432	1.31913	-0.253758	1.06472	0.899373	0.700609	-0.684465	1.02551	-1.73182	-1.16854	-0.584903
103695605	-0.0364207	0.872207	0.739568	0.795882	0.916053	1.3778	-1.31457	-1.34788	-1.24845	0.0718274	0.246627	-1.07265
103695607	0.818324	-0.285327	-0.734881	0.695752	0.174368	-1.11126	-1.63246	0.670221	-0.320452	2.09681	0.186748	-0.557841
103695608	-0.68914	1.55951	-0.661421	-1.01875	-0.215834	0.641443	-0.961778	2.34919e-05	-0.756732	0.711165	1.95831	-0.5668
103695610	-0.244953	0.983044	-0.381356	0.755001	0.921837	0.424132	-1.35192	-0.810026	-1.82623	0.429772	-0.349391	1.45009
103695611	0.994472	1.14729	0.251015	0.356166	0.961621	0.655108	0.169168	-0.268671	0.299817	-1.54689	-1.58012	-1.43898
103695614	1.93809	0.449564	0.617082	0.741942	0.557499	0.371656	0.0168801	-0.503868	-1.75214	-1.27932	-0.703016	-0.454368
103695615	1.32053	0.899201	1.37043	-1.13678	-1.34063	-0.283718	0.664094	0.821866	0.259523	-0.907864	-0.869206	-0.79745
103695617	-0.518369	0.0875174	-0.411747	-0.670994	-1.36812	-1.15108	0.386912	0.500007	0.293167	1.69736	1.77622	-0.620872
103695618	0.815496	0.146093	1.28343	-0.791064	-0.781461	-0.983778	1.35192	0.705079	1.14607	-1.08445	-0.989084	-0.818248
103695619	0.580824	1.18098	0.274901	1.62886	0.857181	0.778399	-1.29412	-0.89425	-0.829461	-1.00836	-0.958816	-0.316148
103695620	-0.781574	-1.99502	-0.532722	0.81664	1.42378	0.799307	0.636044	0.930611	0.398497	-1.08113	-0.35874	-0.255695
103695621	-1.50626	-1.38395	-0.413302	0.417481	0.729245	-0.599322	0.240519	-0.40102	0.28356	1.53913	1.62247	-0.528553
103695622	-1.26545	-0.925458	-1.5681	-0.267274	0.0318392	0.419561	0.924178	0.262838	-0.891608	1.30941	1.46537	0.504689
103695623	-0.749297	-0.123199	-1.45435	-0.621151	1.12689	0.171898	0.672323	0.217065	0.458921	-1.59871	0.0685656	1.83104
103695624	0.00549633	-0.15197	0.730201	0.922624	0.882553	0.512301	-0.165721	-0.286547	0.0225706	-1.82144	-1.89221	1.24214
103695625	-1.0781	-1.34654	-0.977115	-0.675814	-0.533864	0.72652	-0.406667	-0.143599	1.1228	1.40608	1.48206	0.424238
103695626	0.391226	-0.113314	0.567398	-1.6212	-1.19931	-1.42608	0.517273	0.970413	1.38786	0.838756	0.355289	-0.668305
103695627	-1.40403	0.985087	-0.742203	0.115247	-0.13995	-0.18634	0.175587	-1.03305	-1.37222	0.959197	1.16819	1.47449
103695628	-1.05831	-0.565826	-0.804861	1.57418	1.12657	1.29491	-0.2176	-0.0426379	-0.346118	0.692011	0.0326512	-1.68497
103695629	0.914185	1.1382	0.0201427	0.890142	1.87816	-0.251247	-0.971559	-0.572389	-1.18086	-0.602745	-0.0566484	-1.20538
103695631	0.323993	0.443472	0.266046	-1.8346	-0.195313	-1.28242	1.80866	0.433967	0.509423	0.557559	0.198009	-1.22879
103695633	-0.0211433	-0.685068	-0.114566	-1.14953	-1.8559	-0.673815	0.817287	1.26619	1.15768	-0.437249	1.01587	0.680236
103695634	-0.241585	-0.0381506	-0.718441	-1.4092	-1.00222	1.46417	1.83827	1.0946	-0.170365	-0.668886	0.261429	-0.409613
103695637	0.0412523	1.08931	0.590105	0.585035	0.267306	0.0514431	-0.523345	-0.800578	-1.41995	-1.4112	-0.449847	1.98046
103695638	0.686505	1.16508	0.505969	0.580883	0.537379	0.450514	-1.34427	-1.38662	-1.7062	-0.408174	-0.194927	1.11385
103695639	0.707319	-0.536961	-0.32987	-0.696072	-0.388945	-0.69266	2.05939	1.14249	0.580439	0.413478	-0.692217	-1.56639
103695640	0.810193	0.385836	0.756567	0.00707914	-0.0164194	-0.186024	0.504671	0.573553	0.540548	-0.328756	-0.116389	-2.93086
103695641	1.05649	1.08663	0.727777	-0.582694	0.420232	0.706169	-0.965714	-0.508376	-0.80967	-1.11759	-1.43191	1.41866
103695642	1.85158	0.291383	1.10211	-1.26521	-0.807675	0.602493	-0.405923	0.0469515	0.330356	-0.688333	-1.61208	0.554348
103695643	0.508906	0.0558858	0.654309	0.957623	1.18771	1.50762	-1.33358	-1.0985	-1.18937	-0.695203	-0.857305	0.301898
103695644	-0.189778	0.51205	0.5034	0.166251	0.433555	0.170992	-1.42502	-1.36112	-1.62396	0.73833	0.336092	1.73921
103695645	-1.26934	-0.587901	-0.682946	-0.955178	-0.407073	-0.824187	1.31376	1.87866	0.0560419	0.680824	1.02297	-0.225633
103695648	0.752727	0.476493	0.0651197	0.138228	1.33625	0.564535	-1.03026	-1.00895	-0.935546	0.837923	0.76301	-1.95954
103695649	-0.560763	0.940412	-0.0266017	0.816104	-0.213807	-0.533401	-1.55875	-0.558124	-0.286945	1.38594	1.69121	-1.09528
103695652	1.49239	1.91389	1.24066	-0.172258	0.130041	-0.177308	-0.690172	-0.409631	-0.966366	-0.798266	-0.614356	-0.948624
103695653	-0.810979	0.229762	-0.4839	0.903237	1.57156	0.0377832	-0.529996	-1.08449	-1.08147	0.888322	1.46222	-1.10205
103695655	-0.144066	0.728796	1.45131	-0.210409	-2.20518	-1.02464	-0.0466312	-0.219036	-0.0963617	0.630029	-0.232847	1.36903
103695656	1.07626	1.65791	0.571665	0.787749	0.585924	0.3868	-1.60434	-0.888488	-1.11785	-0.299235	-0.953463	-0.202937
103695657	0.795939	0.44909	-0.158343	0.533135	1.49348	0.777149	-1.03086	-1.32018	-1.31137	-1.00969	-0.374311	1.15596
103695658	-1.11838	-0.138197	-0.758479	1.578	1.66568	0.759336	-0.280761	-1.15893	-1.09208	0.616397	0.361528	-0.434111
103695659	-0.244061	0.930816	0.436998	-0.548541	-0.176632	-0.216752	-1.3027	1.57824	-0.918101	0.823102	1.18447	-1.54685
103695660	1.191	1.07746	0.974757	0.524873	-0.599699	0.638246	-0.964878	-0.830429	-1.74438	-0.732412	-0.515515	0.980974
103695661	1.20368	-0.80357	0.807655	-1.48498	0.251506	0.165854	0.919595	1.08529	0.746038	-0.485997	-0.849889	-1.55518
103695663	-1.52173	1.39658	-1.13846	0.261928	-1.58932	0.640744	-0.321621	0.337914	-0.328841	0.437045	1.26588	0.559875
103695664	-0.0867185	0.172954	-0.873923	1.632	1.23007	1.40897	-1.45803	-0.600803	-1.07643	0.367542	-0.342555	-0.373082
103695669	-0.928144	-1.18002	-1.17918	0.45451	2.25805	0.954704	0.221692	-0.435323	-0.719247	-0.0174258	0.616736	-0.0463539
103695671	1.74243	1.46274	1.33445	-0.541609	-0.581533	-0.796237	0.00790573	0.101242	0.0937681	-0.950904	-0.710171	-1.16207
103695672	-0.600781	-0.601013	0.131014	-1.51637	-0.289369	0.177008	1.06793	0.714544	1.4024	-1.08373	-0.899775	1.49814
103695673	-0.35905	0.31045	0.684903	1.52769	1.17684	1.53286	-0.645483	-0.905517	-0.480735	-1.17362	-0.819958	-0.848374
103695676	0.874085	0.57789	1.19805	-0.288412	-0.434431	-0.236177	-1.0019	-2.00074	-0.94124	0.308093	0.611643	1.33314
103695677	0.83141	1.62088	0.864523	-0.60859	0.707769	0.434507	-0.256377	-2.12383	-0.428123	-0.300813	-0.982651	0.241297
103695678	-0.226776	-0.995367	0.477382	-1.15347	-0.894003	-0.790204	1.42577	1.4945	1.53215	-0.516242	-0.305025	-0.0487213
103695679	0.075287	-0.474469	-1.31244	-1.42397	-1.1057	-0.202757	1.33216	1.58281	0.30652	-0.179433	1.12905	0.272956
103695680	0.146854	-0.0741389	0.634957	1.45045	0.98428	0.97018	-0.172357	-0.285951	-0.087911	-1.89091	-1.69142	0.015963
103695681	-1.30992	-0.274115	-0.963861	2.02692	1.23361	1.18413	-0.263746	-0.566165	-0.869528	-0.20845	-0.164537	0.175665
103695683	-0.0764303	-1.44901	-1.5644	1.10881	1.20172	0.520752	-0.881915	-0.659243	-0.446183	1.07313	0.941116	0.231642
103695685	0.0281615	0.40247	-1.20032	1.97701	1.20396	0.828773	-0.624264	-1.18273	-0.885565	0.12793	-0.854553	0.179124
103695686	1.0022	0.376248	-0.364908	0.737221	0.518711	0.898722	-1.52601	-0.640504	-1.52214	-0.208463	-0.805066	1.534
103695687	-0.642034	-2.07757	-1.19329	0.0217648	0.540506	0.125357	0.111752	0.0483549	0.0788087	1.39688	1.60211	-0.0126324
103695689	0.455033	1.34396	0.662677	0.698947	0.338675	1.42341	-1.48873	-1.17424	-0.598327	0.0220491	-0.318447	-1.365
103695690	1.05169	-0.0236698	-0.226591	0.835817	0.0504973	1.44994	-0.666038	-1.42564	-0.452998	0.0191797	-1.74997	1.13778
103695691	-0.722743	-0.192829	-0.660388	1.07044	1.49598	1.51571	-1.02431	-1.22829	-0.938358	-0.465926	0.628141	0.522563
103695692	0.304893	-0.727717	-1.42801	0.437333	0.658252	-0.801483	0.863406	-0.0278405	0.729265	-1.5142	-0.334674	1.84077
103695693	-1.50176	-1.76308	-1.24081	0.761919	0.816092	0.45584	-0.0959229	-0.0249288	-0.0974887	0.966172	1.18095	0.543022
103695694	0.854826	-0.353327	0.225066	1.60369	1.03975	1.27092	-0.550861	-0.968193	-0.360003	-1.43526	-1.17089	-0.155721
103695695	0.0551412	-0.131552	-0.0306207	-0.753213	-0.147477	0.0257945	0.0906456	0.522163	0.361807	1.2257	1.3571	-2.57549
103695696	-1.24243	-1.4359	-0.482499	-1.03399	0.102722	-0.233319	0.394859	-0.0140465	-0.0383699	1.39789	1.82855	0.756534
103695698	-1.4523	-0.216691	-0.28341	0.556345	0.938746	1.0237	1.03585	-0.259861	-1.42177	-0.850418	-0.585668	1.51547
103695699	-0.289527	0.934605	-0.657916	1.08825	0.684321	0.893479	-1.53898	-1.35793	-1.29294	0.481683	0.0343475	1.0206
103695700	-0.525127	0.195435	-0.0212554	1.07298	0.792061	1.35623	0.364139	-1.93531	-1.72562	-0.171509	0.25645	0.341525
103695702	-0.000119627	1.16947	0.23433	1.04544	0.93074	1.01191	-0.28882	-0.564735	-0.221353	-1.76914	-1.72658	0.178852
103695703	0.0474402	0.160668	-0.313608	2.08906	1.28869	1.09754	-0.360919	-1.26005	-0.536877	-0.789058	-0.749728	-0.67316
103695704	0.818204	0.913068	1.63393	-1.23034	-1.42253	-1.13882	-0.0200245	-0.360969	0.138159	0.343704	-0.751517	1.07713
103695705	-0.0279667	0.138814	0.67094	0.935712	1.05033	0.749905	-0.633883	-0.743921	-1.03699	-1.20455	-1.44953	1.55114
103695709	-0.305008	1.00736	-0.765291	0.0947216	0.681155	-0.204957	-0.000259022	-1.48242	-0.96762	0.139815	-0.515366	2.31788
103695710	1.60102	2.0382	0.628106	-0.976486	0.022661	-0.227127	-0.761826	-1.15165	-0.549766	-0.28031	0.346306	-0.689133
103695711	-0.479394	0.613319	-0.0128955	1.41113	1.03601	1.07338	-0.117013	-0.439182	-0.683522	-1.82328	-1.29217	0.71363
103695712	-0.587107	0.0832052	-0.0536216	0.723239	-0.608949	-0.773617	0.671498	-0.448375	1.59084	-0.583871	-1.68433	1.67108
103695716	-2.08007	-1.18933	-0.621717	1.20706	1.40597	0.53689	0.133335	0.732913	0.58187	-0.0252289	-0.231845	-0.449847
103695717	0.161903	0.0361442	-0.572859	1.36789	1.36924	1.05852	-1.55252	-1.28824	-1.11072	0.549701	-0.302797	0.283737
103695718	1.58813	0.986751	0.867583	0.410698	1.00358	0.62622	-0.80154	-0.848785	-0.836377	-1.14156	-1.14861	-0.706091
103695719	-1.49822	-1.96804	-0.38326	-0.045069	-0.269986	-0.0685049	0.608607	-0.0180525	0.640839	1.41744	0.239788	1.34447
103695720	0.0597224	-0.00651394	0.266694	1.42428	1.02925	1.01932	-1.32474	-0.688606	-0.554527	-0.942172	-1.43249	1.14978
103695721	0.321746	1.54047	0.545384	0.546536	-0.168294	-0.127672	-0.381281	-0.15362	-0.137317	-1.8371	-1.54222	1.39337
103695722	0.0675067	-0.131569	-0.252884	-1.06732	-0.231729	-0.95225	0.685529	0.458784	0.854652	1.46093	1.11492	-2.00657
103695723	1.4652	1.02888	1.20828	0.294999	0.403649	0.352188	-0.105795	-0.216078	-0.256524	-1.31676	-1.33174	-1.5263
103695724	-0.911169	0.492445	0.272767	0.37901	-1.06214	-0.846115	0.362015	0.425634	0.150072	-0.992321	-0.724069	2.45387
103695725	-1.27342	-0.867148	-0.55025	0.187725	1.15493	0.786319	-0.350072	-0.850113	-1.09269	0.278203	0.617259	1.95925
103695726	-1.47071	-1.25064	-0.112059	-1.20013	0.301775	0.735009	-0.179744	0.890122	-0.150718	1.38999	1.48821	-0.441093
103695728	0.887553	-0.59577	0.785805	-1.67409	-0.799195	-1.40791	0.475729	0.74054	1.53343	0.644093	-0.0701869	-0.520003
103695729	0.300387	-0.367864	-0.332401	-1.34012	-1.08423	-1.03522	1.26118	1.45658	1.47042	0.224475	0.244489	-0.797696
103695730	1.00714	1.21255	1.39956	-0.524741	-0.457792	-0.617538	0.185676	0.0351787	0.17767	-1.57802	-1.5989	0.759226
103695731	0.852136	0.659431	0.851228	1.25708	0.888978	0.881797	-0.441995	-1.09443	-0.864397	-0.320046	-1.61747	-1.05232
103695732	-0.354675	1.18897	0.253825	-1.1603	-1.45594	-1.33129	0.0189504	-0.806375	0.570074	1.03653	1.13522	0.905017
103695733	0.628815	-0.00851626	0.0863992	0.82866	0.540683	0.646341	-1.32388	-1.23353	-1.60667	0.0695618	-0.40902	1.78115
103695734	-0.495563	-1.24237	-0.498563	-1.19433	-0.653617	-0.840647	0.270452	1.86926	1.50854	0.339741	0.516441	0.420665
103695736	0.229887	2.00502	-1.22689	-0.236489	-0.197069	0.569321	-0.769649	0.806192	0.943192	-0.132376	-0.335605	-1.65554
103695739	1.00612	-0.47238	1.71108	-1.66082	-0.551587	-0.54673	0.806658	0.821777	0.815135	-0.77276	-0.909139	-0.247351
103695740	0.634804	0.257165	0.497404	1.41887	1.19583	0.998076	-1.03429	-1.7029	-1.2028	-0.208855	-0.326434	-0.52686
103695743	0.59447	-0.549733	0.425592	-1.64437	-0.160345	-0.399345	0.950853	1.6018	1.37773	-0.478958	-0.541494	-1.17621
103695744	-0.782519	-0.945603	-0.90605	0.0979303	0.0276737	0.280345	-0.992933	-0.68193	-0.320979	1.19757	0.800632	2.22586
103695745	0.208475	0.324839	-0.809159	-1.96146	-0.890967	-0.796108	1.70284	0.763525	0.905961	0.301214	-0.372467	0.623308
103695746	-0.510101	0.57449	1.76077	-1.6914	-0.574656	0.191305	0.876328	-0.688109	-1.24764	-0.248459	0.71117	0.846301
103695748	-0.339265	-0.16235	-0.525561	1.25095	1.66821	1.48907	-1.06913	-1.06985	-1.06574	-0.305822	-0.431171	0.560651
103695749	1.596	-1.15153	-0.743569	-1.18331	0.102683	-0.368322	-0.188601	0.50566	-0.0627566	-0.940694	0.552361	1.88208
103695750	1.05078	1.60065	1.63005	-0.757521	-0.0176918	-0.135805	0.0407772	0.164966	-0.129056	-1.08612	-1.36987	-0.991155
103695751	0.874451	0.0550521	-0.714241	1.23165	-0.510005	-0.747577	1.00183	-0.179338	0.205235	0.771155	0.372838	-2.36105
103695752	0.20909	0.578899	-0.698771	0.00725831	1.56923	0.149107	-0.848354	-1.20628	-1.18969	-0.268781	-0.278593	1.97688
103695754	0.459679	-0.0917415	0.336813	1.88432	1.21463	0.973219	-0.506386	-0.643684	-0.5423	-1.29607	-1.36845	-0.420026
103695760	-0.0402085	-0.98218	-0.575502	-0.557077	-0.517794	-0.888679	0.991789	1.26105	-0.151967	-0.554941	-0.295745	2.31125
103695761	-1.90146	0.554219	0.749461	-0.742265	-0.473713	-1.16994	0.874708	1.60502	0.863886	-0.264889	0.275961	-0.370988
103695762	-0.0487382	-0.940968	1.04626	-1.20269	-1.29578	-1.06608	1.02465	1.21379	1.18924	-0.21912	-0.452439	0.751885
103695763	1.61176	1.27257	0.730539	-0.126375	0.424192	0.35129	-1.11654	-1.49042	-1.54393	-0.165833	-0.13038	0.183131
103695765	1.1688	0.845718	1.57509	-0.837379	-0.823456	-0.343081	0.706351	0.294213	0.138827	-0.636048	-0.109257	-1.97978
103695766	-1.28387	-1.75179	-0.479569	0.321832	0.221335	0.0831422	1.36696	1.28925	1.33375	-0.710167	-0.234709	-0.156168
103695767	0.606771	0.185755	1.21889	0.371045	0.439235	-0.581677	0.321909	0.371037	0.459804	-1.87472	-2.04804	0.529993
103695769	0.339401	0.117752	-0.460374	1.45432	0.534967	1.93735	-0.961859	-0.28208	0.0575259	-1.52958	-1.06624	-0.141183
103695770	-0.477857	0.456296	-0.164486	1.38009	1.41094	1.22731	-0.854983	-1.06117	-0.811451	0.334515	0.138183	-1.57739
103695773	-0.212367	0.580846	-1.74489	-0.271307	0.580256	1.14295	-0.866219	-0.422326	-0.00802064	0.697399	1.72881	-1.20513
103695774	0.167768	-0.403627	-0.923919	2.35234	0.872892	0.759319	-0.487472	-0.910315	-0.57964	-0.609844	-0.919031	0.681527
103695775	-0.641785	-0.375321	-2.11384	1.47386	0.860112	1.08693	-0.505499	-0.868569	0.253321	0.784313	0.335604	-0.289124
103695777	-1.16663	-0.479757	-0.980449	1.69491	1.57332	1.03056	-0.895172	-0.491487	-0.865246	0.327248	0.357507	-0.104802
103695778	-2.15061	-1.11343	-0.19552	1.60534	0.788243	1.17463	0.171043	0.0786327	-0.142177	0.0338359	0.339068	-0.589047
103695782	-0.434989	-1.11973	-1.10013	1.76143	1.13607	1.52719	-0.318759	-0.641188	-0.193719	0.239017	-0.996824	0.141635
103695783	-0.224905	-1.00008	-0.701845	-1.52679	-0.661823	-0.409234	1.47118	1.54682	1.35003	0.218937	0.181688	-0.243977
103695784	-1.12237	-0.563445	-0.116655	1.86941	-0.480323	-0.103825	0.231679	-0.9312	-0.43607	0.325158	-0.673152	2.00079
103695786	0.553685	-0.854797	0.89706	0.590818	0.183655	0.644661	0.499706	-0.0282634	0.66883	-2.05057	-1.74544	0.640652
103695789	0.415946	1.32206	1.14742	0.993397	0.639712	0.459762	-0.529923	-0.564737	-0.572607	-1.8338	-1.36053	-0.116705
103695792	-0.4059	-0.560391	-0.397167	-0.66648	-0.996571	-1.09719	1.20198	1.12176	1.62917	0.593994	0.768858	-1.19206
103695793	-0.378426	-1.14463	-0.660342	-0.153789	0.0470008	1.12351	-1.17836	-0.36625	-1.13548	1.07178	1.46317	1.31182
103695794	1.29659	1.67844	0.487172	0.200576	0.0933784	0.368227	-0.980121	-1.69759	-1.47832	-0.00405444	-0.142268	0.177967
103695796	-0.885625	-0.106064	-0.495612	1.84416	1.50905	1.35678	-0.688618	-0.717175	-0.543382	-0.766748	-0.722245	0.215479
103695798	1.36713	0.0283413	1.12924	-2.36547	-0.615527	-0.340956	0.486473	0.416508	0.667898	-0.60464	0.429474	-0.598465
103695799	0.227852	2.3467	-0.425744	0.760856	-0.214906	0.67743	-0.57779	-1.61127	-0.258793	-0.139612	-1.04483	0.260099
103695800	-0.286333	-0.487578	0.313661	-0.911778	-1.3494	-1.85033	1.11073	0.671205	1.40273	0.359932	0.827423	0.199735
103695803	0.178519	-0.340638	-0.382286	0.629687	-0.114695	0.268745	-0.709371	-0.412662	-0.895419	-0.473746	-0.604516	2.85638
103695804	-1.29074	-0.513193	-1.41521	0.794254	0.145684	0.593389	-0.899699	1.43654	1.61718	0.113336	0.152683	-0.734235
103695805	-0.193759	0.781671	-0.0928233	0.721152	0.844115	0.5032	-1.62124	-1.67177	-1.38802	0.690423	0.635235	0.791821
103695807	0.324952	0.165822	0.187539	0.803099	-0.97495	1.12799	-0.894047	-1.10978	-0.42512	0.0958692	-1.30885	2.00748
103695808	1.39028	1.22775	0.895131	-0.129138	0.270715	0.366789	-0.43637	-0.375442	-0.753155	-1.35053	-1.81788	0.711861
103695809	0.523647	0.376176	-0.202189	-0.616539	0.586563	1.03276	-0.99121	-0.647051	-0.981816	-0.464191	-0.922773	2.30663
103695812	-0.755577	-1.10086	-1.10015	0.678542	1.10958	1.46279	-0.641098	-0.644156	0.657153	0.140297	1.2966	-1.10312
103695813	-0.414974	0.629116	0.738728	1.12125	-0.828541	-0.739654	-0.863328	-0.282055	0.697996	-0.625199	-1.3798	1.94646
103695814	-0.169993	-0.184593	-0.0794358	-0.902006	-0.274156	-1.03421	1.38461	1.8098	1.07492	-1.32997	0.48971	-0.784675
103695815	-0.369729	-0.714893	-0.605043	-0.279048	0.0554396	-0.399011	1.72561	1.39414	1.62858	-0.461846	-1.05897	-0.915232
103695816	-0.372033	-1.02505	-1.27003	-0.427733	-1.29954	-0.127856	0.760125	1.0926	1.32962	0.835122	1.23866	-0.733892
103695817	0.188417	0.639243	-0.650295	1.18691	0.29303	-0.00118716	-1.40954	-1.19298	-1.33471	1.37081	1.21458	-0.304259
103695819	-1.30091	-0.656921	-1.18011	1.85321	1.19941	0.98321	0.474131	0.154173	0.171843	-0.1114	-0.575892	-1.01074
103695821	-1.41814	-1.33508	-1.48335	-0.0141531	0.731154	0.712568	1.00078	0.94283	0.921388	0.432697	0.431596	-0.922298
103695824	-0.161671	-1.42034	-0.64045	0.503639	0.385265	-0.00549213	-0.091307	1.13548	1.17068	-1.30187	-1.14536	1.57142
103695826	-0.715508	-0.273235	-0.923194	2.30022	0.881004	0.146819	-0.510151	-0.385018	-0.497466	-0.913627	-0.445289	1.33545
103695828	-0.825293	-0.975499	-0.460162	-0.547568	0.464298	0.471992	1.13835	1.44336	1.53769	-0.142461	-0.584081	-1.52063
103695829	-1.21642	0.2774	0.525336	-1.17125	-0.540842	-1.1001	1.08566	0.581335	1.25141	0.957725	0.695053	-1.34531
103695831	-1.21454	-1.33787	-1.12461	0.0152681	0.631249	0.130802	0.119655	0.503196	1.30936	0.969959	1.2501	-1.25257
103695832	-1.50849	-2.10677	-0.94353	0.82069	0.487587	0.394868	0.825431	0.683081	-0.0723589	1.04339	0.277442	0.0986579
103695833	1.50887	2.10312	1.23668	-0.57861	-0.342515	-0.454309	-0.598664	-0.458953	-0.500737	-0.793176	-0.691834	-0.429869
103695835	1.55261	1.78983	0.42631	-0.558983	-0.257645	0.238299	-0.740657	-0.301183	0.537831	-0.74363	-1.808	-0.134778
103695837	0.551214	0.474644	0.719552	-0.226746	0.408787	-1.00397	-0.810758	1.19622	0.835474	-1.6429	-1.49885	0.997335
103695838	0.387861	-0.225091	-0.015418	-1.49881	-1.49737	-1.43789	0.574735	0.779081	0.229369	1.25059	1.28915	0.163795
103695839	-0.928723	-2.57466	0.461945	-0.3894	0.0498555	-0.418009	0.433752	0.84784	0.285444	0.310839	0.826454	1.09466
103695841	-0.10942	-0.971545	-0.27002	0.512835	1.46111	1.11073	0.897068	0.198722	0.190329	-0.697826	-0.0941045	-2.22787
103695843	0.574572	0.346802	0.705262	0.111938	1.17654	1.12314	0.202393	0.0574458	0.191558	-1.21144	-1.15326	-2.12496
103695845	-1.94896	-0.106163	0.425414	0.631735	1.25051	1.23597	0.323519	0.333343	0.476045	-0.431696	-0.598572	-1.59115
103695846	-0.534506	1.27903	1.6712	0.774597	0.128717	-0.0676872	-1.01678	-1.65705	-0.996107	-0.190405	-0.274611	0.883606
103695847	-1.45117	-0.967384	-0.897481	0.300634	0.899377	0.0544733	0.222622	-0.775371	0.73693	-0.00739483	-0.338344	2.22311
103695848	-0.739706	-0.131572	-0.446095	-0.626487	1.26147	1.86613	-0.196007	-0.422249	-0.641288	-0.717352	-0.890509	1.68366
103695852	-0.776401	-1.3496	-0.505597	-0.571224	-1.24698	-0.599107	1.13706	0.553129	1.20378	1.46339	0.916473	-0.224927
103695853	0.108509	-0.799783	0.0143079	-1.0938	-0.715852	-1.10427	0.959471	1.17852	0.992086	0.892184	1.05658	-1.48796
103695854	-0.708374	-0.604527	-0.795129	1.19155	-0.463673	-0.895538	-0.531694	-0.262909	-0.990393	1.61728	0.96642	1.47699
103695855	1.24498	1.49562	-0.0538033	-1.3271	-0.856623	-0.697236	-1.42717	-0.108609	-0.533183	0.400444	0.954217	0.90847
103695856	-0.65222	0.169574	-0.176718	1.34375	1.21651	1.0998	-1.02435	-1.17704	-0.77128	-0.781287	-0.647035	1.4003
103695857	0.968882	0.194567	1.7137	-0.0876992	-0.311249	-0.741535	-0.292151	-0.35706	0.435965	-1.49254	-1.39405	1.36317
103695858	-0.599075	0.591354	-0.0498339	1.14059	0.818936	0.322169	-1.0517	-1.9958	-1.08779	0.530478	0.0959932	1.28466
103695859	0.92902	0.759575	-1.69438	0.310608	1.07409	1.4625	-0.128013	-0.300891	-0.0699821	-0.199678	-0.418588	-1.72426
103695860	1.62416	0.180229	0.40824	0.680798	1.0069	0.518128	-0.00604891	-0.430832	-0.31051	-1.64972	-1.83851	-0.182829
103695861	-0.202246	-0.0220818	-1.65533	1.07065	1.15709	-0.460046	-1.33443	-0.213291	-0.737932	0.28262	0.411539	1.70345
103695862	1.29485	1.36637	1.47105	0.468847	-0.212529	-0.00437312	-0.904833	-0.984885	-0.943498	-1.04286	-1.00635	0.498204
103695864	0.123117	0.144064	0.427236	1.27173	1.58778	1.32181	-0.838805	-1.15323	-1.17495	-0.926315	-0.789865	0.00743196
103695865	-1.36505	0.330026	-1.60837	-0.590188	0.41866	-0.0650281	0.178269	0.933087	-0.796716	2.05981	0.304184	0.201321
103695866	-1.81486	-0.913811	-0.422952	-0.337941	1.42261	0.216014	0.147466	-0.40905	-0.502651	0.663842	0.0479364	1.9034
103695870	0.271586	1.07444	0.425409	-0.157581	-0.159067	-1.52102	0.656092	-0.0989434	2.07039	-1.14694	-1.01114	-0.403231
103695871	-1.31468	0.72897	-1.03876	-0.533597	0.114558	-0.0557096	0.15025	-0.00437478	-0.377447	1.27618	2.1101	-1.05548
103695872	-0.923771	-0.920104	-0.638872	-0.122069	1.5532	2.27455	-0.0528821	0.418704	-0.029263	-0.48969	-0.14761	-0.922193
103695875	-0.0244718	0.17401	0.118446	1.06387	1.13447	1.14408	0.305778	0.29971	0.332912	-1.49916	-1.39162	-1.65803
103695876	-1.23423	-1.6008	-0.648446	-0.592223	-0.287717	-0.445063	0.597398	0.762218	0.684151	0.193216	0.539941	2.03156
103695878	0.958976	0.565605	0.0670981	-1.98443	-1.45177	-0.263619	1.26134	-0.245206	1.12729	-0.626991	0.57044	0.0212712
103695879	-0.648063	0.501438	0.0791263	-1.07729	-1.00231	-1.17471	0.735249	1.25257	0.98617	1.58293	-0.155632	-1.07947
103695880	0.306183	0.587281	-0.357354	-1.1738	-0.230566	0.138936	0.8199	-0.491997	-1.10414	-1.12973	0.292636	2.34265
103695881	-0.604844	1.88873	-1.03806	1.3131	-0.00385367	1.28624	-0.931628	-0.159616	-0.104045	-0.56523	-1.17398	0.0931826
103695882	1.65053	1.16149	1.50012	-1.11733	-1.44332	-1.01918	-0.0883418	-0.351621	-0.258715	-0.152068	-0.137623	0.256059
103695883	-0.433611	-0.708022	-0.33351	1.8084	1.16843	1.24754	-1.11186	-0.933876	-0.848714	-0.167706	-0.585763	0.898688
103695884	1.61125	0.783227	0.837458	0.513759	-0.470579	0.983976	-0.199982	-0.599641	-0.490023	-0.397236	-0.411497	-2.16071
103695885	-0.702028	-0.679991	-1.2526	-0.910656	0.0130785	-0.20552	0.990016	1.3729	1.24133	0.6951	0.849958	-1.41159
103695886	0.446141	0.590529	0.478218	0.725821	1.29613	0.884227	-1.58747	-1.67516	-1.33854	0.154553	0.228172	-0.202628
103695887	0.409669	0.231971	1.34484	-1.59246	-0.175718	-1.53025	0.473381	0.313315	1.75468	-0.546914	-0.0881703	-0.594344
103695888	-0.299447	-0.963397	-1.33624	-1.32312	-0.572554	-0.575662	1.40294	1.33968	1.01969	0.655626	0.739351	-0.0868674
103695889	-0.677614	-0.973016	-0.552193	-1.33075	-0.502264	-1.00329	1.26659	1.05805	1.13618	1.10873	0.907568	-0.437981
103695890	-0.580318	0.107634	-0.848323	0.789747	-1.8725	0.312215	0.627075	0.914586	-0.237321	1.42432	0.727121	-1.36424
103695891	0.544357	1.70194	0.712451	0.486068	0.243019	0.459418	-1.17153	-0.0590052	-1.52133	-0.33964	0.574398	-1.63015
103695893	-0.182027	0.610492	-0.258554	1.14398	0.662849	-0.565313	1.74115	-0.964433	0.81044	-0.598915	-1.74902	-0.650651
103695894	-0.128617	0.204471	-0.287158	-2.11186	-0.805558	-0.703367	0.112286	0.0309906	0.317442	1.93522	1.14522	0.290933
103695896	-1.26443	-1.47414	-0.253235	0.770529	0.339841	0.204827	0.49223	0.167224	-0.670573	-0.119777	-0.518407	2.32591
103695897	-1.17146	-0.0239875	0.471324	-0.777021	-0.451792	-1.94912	1.53267	1.36579	-0.100577	0.280501	0.690713	0.132965
103695898	0.966383	1.33917	-0.757484	-0.921354	-0.0229118	-0.338384	-0.142823	-1.03268	-0.432979	1.76777	0.847254	-1.27196
103695899	0.926163	0.22551	1.83275	-0.29355	-0.388298	0.130693	-0.395377	0.264893	-0.526507	-1.08493	-1.85541	1.16406
103695901	0.789104	1.50423	1.3156	-0.0648072	0.411275	0.709645	-0.86701	0.210365	-0.196342	-1.32894	-1.13353	-1.34959
103695902	0.795327	0.868669	2.14577	-0.983672	-1.56996	-0.428052	-0.1704	-0.416657	-0.0679875	-0.88203	0.0748909	0.634094
103695903	0.686253	0.135144	-0.0507271	-1.06263	-0.423015	-1.07241	1.40493	1.78381	0.955174	-0.830078	-0.510411	-1.01604
103695904	-1.31214	-0.773414	-1.02064	1.47132	0.826377	0.53342	0.361721	0.552212	0.478208	-1.03823	-1.2143	1.13547
103695906	0.414696	1.53073	-1.19874	1.37177	0.180999	0.448358	0.905495	-1.50233	-1.14892	-0.275487	-0.676031	-0.0505446
103695907	1.17736	0.732153	1.34588	-0.347706	0.0125808	-0.0463374	0.318178	0.686867	0.47558	-1.44875	-1.56072	-1.34508
103695908	0.50714	1.06034	0.357144	0.599846	0.132438	0.683025	-1.86181	-1.28951	-1.1945	-0.431654	0.0586663	1.37887
103695910	0.44133	0.80177	0.716704	0.758429	0.792885	0.844953	-1.68451	-0.919352	-1.6198	-0.0699445	-0.873119	0.810649
103695911	-0.40317	1.01375	0.306696	-0.0623009	-1.50917	0.0741025	-0.199415	0.30249	-1.57316	0.477766	-0.509581	2.08199
103695912	-0.29467	-1.45279	-0.881258	-1.0448	-0.6709	-0.641998	1.14773	1.12618	1.57684	0.793387	0.566129	-0.223848
103695913	-0.844412	-0.482852	-0.509957	-0.607409	-0.840439	-0.787705	0.331788	-0.632184	-0.171887	0.898372	1.59696	2.04972
103695914	1.19087	-0.23392	-0.708987	-0.426772	1.17891	0.119057	-0.265693	0.536884	1.35441	-1.19465	-1.91882	0.368712
103695915	1.05224	-1.27337	0.675274	0.314015	-0.443232	-0.245982	-0.653147	-0.737209	-0.426537	-0.521114	-0.190416	2.44947
103695916	1.90977	0.246678	1.5126	-1.34563	-0.435392	-0.694019	-0.0884773	-0.420211	0.308452	-0.932438	-0.858662	0.797328
103695918	-1.79574	0.962687	0.431069	-0.133503	0.229754	-0.24808	-1.41918	0.565816	-1.21789	1.4002	0.577856	0.647008
103695920	-0.215652	0.273149	0.749754	0.482753	-0.103077	0.0462552	0.522845	0.467066	0.482441	-1.84088	-2.10326	1.2386
103695921	0.662578	0.222735	1.44759	0.0472349	-1.76784	-0.893681	0.828208	0.497257	0.345775	-0.849274	-1.40377	0.863198
103695922	-0.265086	1.10409	0.120456	0.390251	0.526555	0.701516	-1.42281	-1.47507	-1.44432	0.184797	0.0131251	1.5665
103695924	0.484251	-1.02474	0.851084	0.271272	0.4393	0.489537	0.754701	0.935073	0.907848	-0.970401	-1.14958	-1.98834
103695925	0.819785	-0.876102	0.158914	-0.565109	0.191596	-0.431951	-0.43656	-1.27537	-0.471271	1.49001	2.06891	-0.672851
103695926	1.77644	0.966159	1.49454	-0.570897	-0.252368	-0.307925	0.177335	-0.0106689	0.128129	-1.24741	-1.44425	-0.709091
103695928	0.321491	-0.304688	0.735872	-1.66317	-1.29402	-1.25136	0.21945	1.21773	1.40065	0.0885972	0.819205	-0.28975
103695931	-0.829765	0.307092	1.04956	-1.2521	-1.25971	-1.73791	0.458729	0.494035	0.109693	1.16239	0.770804	0.72719
103695932	-1.17948	0.105629	-0.115141	0.196623	-0.47447	-0.67059	-0.946169	-0.294043	-0.748379	0.406939	1.50754	2.21154
103695933	-0.571238	0.098298	0.118719	1.0938	1.49018	1.61855	-1.0118	-0.723962	-0.878628	-1.25827	-0.583552	0.607901
103695934	-0.0853472	-1.94627	-1.07186	-0.957831	-0.0846561	0.464181	1.71957	0.131828	1.26925	0.52502	0.182712	-0.146597
103695935	1.35239	1.52248	0.65802	0.571789	0.602544	0.595771	-1.27742	-1.19533	-0.753411	-0.876934	-0.959107	-0.240796
103695936	1.75693	1.42082	0.163237	-0.574255	0.0480658	-0.0428855	0.0222006	-0.143383	0.0725789	-0.524037	0.0866475	-2.28592
103695938	1.04338	0.518883	0.244988	-0.767445	-1.76926	-1.1417	0.652129	0.86871	-0.0700688	0.919647	0.846755	-1.34602
103695939	-0.226988	-1.95625	-0.000229125	0.382644	-0.195224	-0.597833	-0.0752514	-0.110923	0.454789	1.89789	1.36727	-0.939903
103695941	0.3959	0.318471	0.608933	-1.74022	-1.20638	-0.982412	-0.245822	-0.203816	-0.1984	1.51951	1.56288	0.171357
103695942	2.45164	0.477065	0.387913	-0.881833	0.234304	-0.759889	-1.53686	0.00638711	-0.153005	0.410674	0.153459	-0.789848
103695943	0.85928	-0.297585	0.975661	-1.52379	1.03408	-0.247966	-1.22677	-0.250035	0.793701	-0.0365206	-1.3754	1.29534
103695944	0.825678	1.59346	1.32738	0.93439	0.161293	0.384873	-0.443944	-0.570527	-1.08043	-1.00169	-1.12514	-1.00535
103695945	0.943949	0.936111	-0.14145	-1.58547	-1.01112	-0.895443	0.493168	0.316852	0.450125	0.686666	1.28864	-1.48203
103695946	-0.0741741	-0.577798	0.648062	-1.61197	-1.50024	-1.00199	1.51031	0.486248	1.25446	0.149882	0.26731	0.449912
103695947	-0.080179	0.850697	-0.568471	1.49573	1.82212	0.492191	-0.966504	-0.969538	-1.23792	0.0734338	-0.0559419	-0.855614
103695948	-0.701707	-0.261802	-1.20585	2.55257	-0.287384	0.646468	0.608261	-0.0491133	0.539865	-0.732997	-0.277085	-0.83123
103695949	-0.0543698	-0.0162639	-1.1105	-0.463596	0.691981	-0.676413	-0.0842078	0.114082	0.20648	1.31926	1.88155	-1.808
103695951	0.478489	-0.533776	0.410571	-1.32298	-1.60688	-1.35107	1.00054	0.324256	1.15815	1.08321	0.666744	-0.307249
103695952	-0.541666	0.210093	-0.672287	1.32071	1.42715	1.19837	-1.19074	-1.14428	-1.20502	0.0937887	-0.33043	0.834312
103695953	1.20258	0.834073	-0.399208	0.801544	0.703182	-0.0609712	-0.875826	-0.625012	-1.61037	-0.869945	-0.7001	1.60005
103695954	-0.392649	1.35578	-0.315621	0.960548	2.06534	-0.844655	-0.0679698	-0.670453	-1.06324	0.0418745	0.116946	-1.18589
103695955	0.151816	0.376646	-0.00145738	-1.51478	-1.13614	-1.06802	0.174969	-0.859597	-0.0329325	1.52077	1.48821	0.900521
103695956	-0.776881	-0.0830532	-0.93281	0.633112	-0.934136	0.310665	0.0796626	-1.93555	0.582121	1.65458	0.290606	1.11168
103695957	-1.01686	1.92089	-0.993473	0.473033	1.12495	-0.198449	0.86389	0.397095	-0.726505	-0.774795	0.225459	-1.29522
103695958	-0.0154252	-0.454003	-0.217732	1.34771	0.689965	1.40482	-0.709167	-0.525672	-0.590451	-1.12319	-1.33036	1.5235
103695960	-0.260196	-1.60851	-0.118267	-1.81679	0.173384	-0.558178	1.29693	1.04465	1.1593	-0.266787	0.327761	0.626707
103695961	0.586066	0.855643	-0.0525386	1.67557	1.06853	0.910767	-0.974527	-0.698587	-1.19011	-1.14112	-0.992132	-0.0475589
103695964	0.923609	0.938905	0.295269	0.619552	0.908682	0.24856	0.0841996	-0.338657	0.244722	-0.243534	-1.17361	-2.5077
103695965	0.427932	0.376676	-0.583046	0.254232	1.28402	1.25504	0.289984	0.572942	0.42544	-1.00768	-1.58633	-1.70921
103695966	0.310022	-0.969826	1.1576	0.00951867	0.665425	0.0743167	0.621367	1.0028	0.881087	-1.75838	-1.67781	-0.316121
103695967	0.160732	-0.0744995	-1.84442	-1.04358	0.266919	0.0143063	1.83082	-0.70527	-0.00479949	1.17202	0.874575	-0.64681
103695968	-0.547409	-1.6825	0.566946	0.0276191	1.49314	-1.31905	0.592857	0.192264	0.536496	0.814553	-1.34007	0.665158
103695969	0.938085	1.50746	-1.77607	-0.152405	0.0618274	0.708298	0.266084	-0.0925323	0.171354	0.905762	-1.18265	-1.35522
103695970	0.77687	0.223884	0.662366	-1.50888	-1.57586	-1.07208	0.0997471	0.599072	0.578106	1.3213	0.826329	-0.93085
103695971	-1.47986	0.00451804	-1.51432	0.694713	1.00204	1.29017	-0.778338	-0.9308	-0.352573	0.560458	0.349531	1.15447
103695972	1.02929	1.19009	-0.873734	1.14808	1.58924	0.508841	-0.860579	-0.861039	-0.858421	-0.446654	-0.869174	-0.695935
103695973	0.411075	0.785417	1.38299	0.330957	0.393004	0.622698	-0.348105	-0.826923	-0.709072	-1.73769	-1.43204	1.12769
103695974	0.765539	2.15767	0.511213	0.00152448	0.185649	0.936106	-1.13922	-1.13984	-1.13634	-0.772406	-0.313303	-0.0565849
103695975	0.247571	0.136807	1.03369	0.85984	0.110866	0.913548	-1.22911	-1.53023	-0.422177	1.48988	-1.40444	-0.206254
103695976	0.374299	0.181756	-1.45552	0.904782	0.50786	0.773898	-1.23196	-0.690028	-1.29255	-0.0132487	0.10868	1.83203
103695977	-0.827059	-1.78674	-0.98348	0.830655	0.964586	1.49768	-0.407195	-0.326905	-0.306652	-0.111209	0.0749636	1.38135
103695978	-0.0232019	-0.914242	-0.918136	-1.30857	-0.186169	-0.289798	0.256641	-0.227246	0.498614	1.9771	1.70119	-0.566183
103695979	0.2776	1.56651	0.534411	0.739805	0.598635	1.18208	-1.19085	-1.0227	-1.20779	-0.727583	-1.13233	0.382212
103695980	-0.0947534	-1.66889	0.228995	-0.82783	-1.22553	-1.12445	1.0754	0.767947	0.969966	1.06954	0.927965	-0.0983594
103695981	1.08295	2.40667	0.622342	-0.887433	-0.886403	-0.887905	-0.64016	-0.642036	-0.143804	0.426883	0.0569126	-0.508015
103695983	0.607523	-0.244515	-1.10598	-0.945692	0.148315	1.29238	-0.763749	1.00284	-0.309901	1.41004	0.570768	-1.66203
103695984	0.0739444	-1.20652	-0.0536823	-0.598102	-0.957111	-0.502022	1.25334	1.56721	1.40416	0.322989	0.0747645	-1.37897
103695985	-0.530433	0.332681	-0.850436	-0.696737	-1.2488	-0.75694	-0.328344	-0.165832	0.119082	1.84668	1.88453	0.394547
103695987	-1.48573	0.685087	-0.461137	0.580155	-0.307684	0.0672456	-0.469344	-0.932922	-0.776941	0.139233	0.593798	2.36824
103695988	0.591397	-0.586912	0.871129	0.597041	-0.190927	-0.0291877	0.157186	-1.32254	-0.147013	-0.225535	-1.76338	2.04874
103695989	1.18069	-0.327707	0.386992	-0.250751	0.453051	-0.498855	0.904539	0.958252	1.12082	-0.752406	-1.24535	-1.92928
103695990	-0.184884	0.127052	-0.466804	0.374445	0.926289	0.998111	-1.38974	-1.39053	-1.19272	0.165407	0.193541	1.83983
103695991	0.758454	1.41829	1.45118	-1.30499	-0.101599	-1.56328	-0.579634	-0.675199	-0.167063	-0.615537	0.697112	0.682262
103695994	-0.339304	-1.31599	-1.37748	0.320334	1.46018	0.466378	0.190648	0.411878	0.361687	0.103864	1.34482	-1.62702
103695995	-1.13391	-0.414233	-1.27796	1.65163	0.936764	1.11666	0.0375918	0.839568	0.451959	-0.175115	-1.17374	-0.85922
103695996	1.05135	0.505802	0.992791	0.477289	0.802345	0.502449	0.0577676	0.0984901	-0.575434	-1.06759	-2.42201	-0.423251
103695997	-0.675501	-1.41373	-2.02455	0.956337	0.549974	0.984355	-0.55483	-0.125421	-0.0973572	0.862471	0.780988	0.757256
103695998	-0.197906	-0.903695	-0.329533	0.265076	1.18091	0.671429	-0.562617	-1.88289	-1.08403	1.23719	1.16544	0.440625
103696000	0.493054	0.989827	0.70843	0.058952	-0.943094	0.607458	-0.90497	-1.78157	-1.00401	1.67622	0.364224	-0.264519
103696001	1.89492	0.109661	1.58556	0.0719674	-0.0113058	0.418844	0.0172288	-0.408166	-0.089428	-1.41749	-1.36874	-0.803055
103696002	-0.217165	1.21596	-0.163416	1.74032	1.04048	0.638278	-0.697343	-1.33786	-0.584553	0.090857	-0.224827	-1.50073
103696003	-0.767043	-0.739118	-0.701414	-0.661149	-0.430604	-0.897744	-0.653628	0.229749	0.0436408	1.83264	1.78331	0.961366
103696004	0.255913	-0.449562	-1.2831	1.90163	1.41858	0.810979	-0.50782	-0.0512204	-0.979671	-0.772129	-0.851629	0.508025
103696005	-0.960833	-1.05089	-1.17661	-0.348375	0.61994	-0.0607932	0.108476	0.134653	0.284482	1.32828	2.07319	-0.951514
103696006	0.314319	0.106937	-0.811558	-1.58289	-0.944639	-0.0164618	-0.373149	-0.666731	-0.0905134	1.83168	1.55968	0.673338
103696007	0.0465709	-1.37867	0.126901	-0.96828	0.499118	0.363096	0.210241	1.53563	0.10667	-1.02829	-1.20092	1.68794
103696008	-0.00753056	-1.37249	0.714362	-0.945419	-0.974317	-0.88479	1.34673	1.32344	1.3043	-0.522705	-0.459924	0.478339
103696011	0.176021	0.0702752	0.909937	0.682486	0.715643	0.902487	0.583907	-0.415713	0.204806	-1.72726	-2.19018	0.0875865
103696012	0.0167588	-1.0471	0.788953	1.04068	0.918327	0.819542	-0.0678497	0.461919	-0.451048	-1.51536	-1.80523	0.840407
103696013	1.43599	-0.358672	1.97443	0.787254	0.371962	-0.173709	-0.442928	-0.356845	0.0416106	-1.43695	-1.05481	-0.787338
103696014	-1.3667	-1.3622	-1.34834	1.30646	-0.269528	0.315957	0.513712	1.22486	0.936269	-0.267791	-0.480227	0.797538
103696015	-1.61386	-0.147124	-1.56061	1.19459	-0.029571	0.627163	0.514775	-0.460218	-1.02062	1.14688	0.241902	1.10669
103696016	-0.737041	-1.76041	0.0704176	-0.630505	-0.673465	-0.97637	1.62165	1.21213	0.704418	-0.159206	0.513337	0.815039
103696019	1.4207	-1.03379	0.135418	0.712982	0.644355	0.0846534	-1.80029	-0.680587	1.11142	-1.31969	0.262249	0.462589
103696020	-1.31411	-0.129796	-1.00531	0.01429	-1.14254	0.106592	1.15433	-0.287885	0.334827	2.10483	0.774235	-0.609464
103696021	-0.719131	-0.146426	1.27392	1.98595	0.59032	-0.523321	0.0063145	-0.272097	-1.26972	-0.967267	-0.887413	0.928872
103696025	-0.4497	-0.0285128	-1.41163	-0.917985	-1.32298	0.793835	0.618069	1.19445	1.51891	0.856187	-0.855687	0.00504593
103696026	1.13253	-0.568049	0.743073	-0.213781	0.664108	1.39271	0.0594745	-0.269004	1.0061	-1.45575	-1.01629	-1.47511
103696027	1.38095	1.00135	1.58006	-0.810913	-1.19781	-0.713286	-0.732208	-0.734494	-0.898639	0.0413098	0.0316937	1.05199
103696028	-0.137471	0.423904	-0.108639	0.856383	1.59366	0.838024	-1.94556	-1.13298	-0.992278	0.311447	0.703819	-0.410308
103696029	0.181373	1.46031	0.316757	-0.117196	-0.785291	-0.266833	-0.959842	-0.860493	-1.8025	0.939438	0.475319	1.41896
103696031	0.54749	0.475182	0.146128	1.41115	1.49992	0.82715	-1.46541	-1.54085	-0.603194	-0.459863	-0.618855	-0.218851
103696032	-0.746991	1.01558	-1.27616	0.122559	-0.0830536	-0.32767	-0.144867	-1.25925	2.10382	-0.618764	0.107764	1.10703
103696033	-0.758722	-0.677564	-0.88861	-0.485049	-1.23585	-1.23113	0.501228	1.04125	0.858739	1.45269	1.30382	0.1192
103696034	1.21701	0.554725	2.07162	-0.549254	-0.517359	0.224427	-0.119316	-0.54692	0.135035	-0.980864	-1.71858	0.229488
103696035	-0.236988	0.481795	-0.887575	-1.14101	-0.347766	-0.485432	0.0873365	-0.107673	0.149385	1.51114	2.14116	-1.16437
103696036	0.784208	1.32268	0.611637	0.417129	0.461934	-0.35784	-1.63007	-1.24839	-1.10351	-0.515396	-0.163736	1.42135
103696037	0.539214	-0.0296073	-0.44559	0.638765	1.07585	1.25079	-1.76212	-1.40889	-1.19673	0.17104	0.854893	0.312388
103696038	0.140665	0.15047	-0.203214	-1.0536	-0.527112	0.157035	-1.74935	1.30037	0.365911	1.44875	1.10737	-1.1373
103696040	1.15305	0.216511	-1.11353	-1.1115	-1.04698	0.181287	1.45582	0.33019	1.09153	0.319551	0.101082	-1.57701
103696041	-1.82737	-1.04944	-0.579973	0.171214	-0.888773	-0.677362	0.797536	0.498925	0.7765	0.162329	1.37096	1.24545
103696043	1.0052	1.07791	1.08103	0.586832	0.401163	0.588827	-1.07971	-1.08515	-0.906623	-1.5758	-0.80653	0.71285
103696045	0.763798	-0.755503	-0.284328	1.58602	1.02347	1.45869	-1.22223	-1.22283	-0.335362	-0.148115	-0.969281	0.105679
103696047	1.0565	-0.209669	-1.91863	-1.33272	-0.572135	-0.278076	0.89095	0.599754	-0.183259	1.37496	0.893011	-0.320685
103696048	-0.671024	-2.20286	-0.725127	-0.979187	0.820079	0.736586	0.147888	1.22488	0.735006	0.0337054	0.962802	-0.0827461
103696049	-0.307728	-1.48818	0.985914	-0.317661	-0.166087	-0.0891921	0.999017	1.05589	0.954183	-1.0312	-1.58558	0.990619
103696051	0.18967	-1.14183	-0.101167	-1.88492	-0.552241	-0.0302694	1.25884	0.578488	1.673	0.82034	-0.594716	-0.215208
103696054	-0.666311	-0.959277	-0.539205	0.74662	1.4365	1.4259	0.232608	0.0994727	0.458961	-0.248872	0.098	-2.0844
103696055	-0.830275	0.531233	0.208736	0.735789	-1.48279	-0.290525	0.664711	-0.328447	-0.909453	1.01327	1.84727	-1.15951
103696056	-0.0372115	-0.348275	-0.344876	1.81234	1.6899	1.04452	-1.00451	-0.505712	0.205709	-0.866813	-0.582294	-1.06278
103696057	0.825967	-0.780788	-1.21602	-0.0589038	1.44218	0.600066	0.979097	0.0149163	-0.610453	-0.402232	-1.80717	1.01334
103696059	-1.34609	-0.68411	1.67589	0.507721	-0.333725	-0.438652	-1.32719	1.26843	1.07874	0.552661	-0.643695	-0.30998
103696060	1.32758	0.696427	1.60047	0.1342	0.809734	0.281796	-1.40415	-1.01455	-0.642991	-1.23612	-0.690306	0.1379
103696061	1.11219	1.22599	0.920511	0.539581	0.935138	0.378569	-0.282278	-0.675135	-0.818169	-1.62424	-1.48651	-0.225654
103696062	0.0119825	1.20753	-0.294902	0.445527	1.57958	0.524882	-1.21373	-0.678488	-1.41463	-1.04023	-0.301425	1.17391
103696063	-0.435227	-0.821304	-0.420019	-1.48837	-0.696057	-0.775192	1.27344	1.37858	1.20804	0.70586	0.80218	-0.731933
103696064	-0.123445	1.28096	0.454417	0.284384	-0.603181	-0.942079	-1.02207	-0.993736	-1.31158	1.83033	0.421263	0.724741
103696066	0.665408	1.0404	1.13747	-0.631497	0.606026	0.480964	0.308556	0.21378	-0.241821	-0.0805695	-1.09468	-2.40403
103696068	1.00761	0.667615	-0.0677726	-0.615609	-0.758869	-1.29619	-0.376393	0.170411	-0.71472	1.79416	1.31573	-1.12596
103696069	0.338202	0.315912	0.275376	-0.577471	-1.41435	-0.479738	0.880348	1.70683	1.33078	-1.36943	-0.893698	-0.112766
103696070	0.710098	0.465992	-1.44955	0.648103	0.931596	0.362825	0.124619	0.562338	0.689976	-0.147927	-0.519312	-2.37875
103696071	-0.105563	-1.0229	1.19029	0.159175	-0.32427	-0.319559	0.283353	0.352063	0.679129	-1.18692	-1.60958	1.90478
103696072	-0.160645	-0.492559	-0.759031	1.7969	1.01995	1.43625	-0.35235	-1.00003	-0.272795	-1.53763	-0.162108	0.484046
103696073	1.006	0.228956	-0.0459397	0.638357	1.36356	1.27679	0.111868	-0.380203	-0.495369	-1.97135	-1.21757	-0.515092
103696074	-1.12729	-1.85372	0.423981	-0.67291	0.402781	0.338097	-0.931266	1.43087	1.21815	0.980782	-0.131488	-0.0779884
103696075	-1.4713	1.54551	-0.419682	-1.53538	0.243482	-1.0832	0.870838	-0.42157	0.288748	1.14375	0.395516	0.443273
103696076	0.462206	-1.33437	0.281271	0.0157996	0.668942	1.31389	-0.256308	-1.99675	0.670176	0.959949	-1.10702	0.322212
103696077	-0.392378	-1.67876	-0.806692	-1.03116	-0.473419	-0.260068	2.03974	0.945219	0.69923	0.366723	0.00454112	0.587021
103696078	0.474105	-0.792086	-1.27993	1.02411	1.05078	0.117208	-0.673969	-0.677908	-1.25943	0.508055	1.86047	-0.351401
103696079	0.22428	1.83978	1.14126	-0.829188	-1.78966	-1.31821	-0.0178575	0.277536	-0.337567	0.655472	0.104381	0.0497784
103696080	0.00732979	-0.559545	-0.158325	-0.229253	1.32715	0.768561	-1.4075	-1.68037	-0.863796	0.672831	1.07289	1.05003
103696082	0.942956	0.659736	0.507326	0.345346	0.450755	-0.962337	-0.597443	-0.595097	-0.739767	1.10973	1.02862	-2.14983
103696083	-1.09025	-1.28181	0.285935	1.46112	-0.403004	-0.107007	-0.25347	0.956622	1.01021	-1.22282	-0.696325	1.34081
103696084	0.933224	0.439505	1.1206	-1.0176	-1.11287	-1.14219	0.947139	0.883574	0.899372	-1.158	-1.08911	0.296351
103696087	-1.28218	-0.246847	-0.485265	0.779591	-0.531314	-0.238025	-0.621895	-1.19964	-0.381863	1.45408	1.03294	1.72043
103696088	1.89444	0.703283	0.988277	-0.239942	0.890737	0.203739	-0.690838	-1.57628	-1.0499	0.0491946	-0.203568	-0.969144
103696090	-1.2227	-0.815083	-0.616043	-0.693477	0.846749	-0.119574	-0.716114	-0.0556675	-0.700688	0.75212	1.45001	1.89047
103696091	-1.09607	-1.64222	-0.845419	-0.00214277	0.585119	0.559197	0.983024	0.872873	0.72244	0.6872	0.743431	-1.56743
103696092	-1.45866	-1.34544	-1.44932	-0.581283	1.25958	1.10816	0.529144	0.548079	0.516598	0.713947	0.548375	-0.389184
103696094	0.396473	0.121783	-1.01748	-0.0353283	-0.497675	-0.193952	-1.00272	0.208952	-0.671625	1.66161	2.05034	-1.02037
103696095	-0.452212	0.389819	-0.41135	0.0274998	1.33186	0.528129	-1.03634	-1.03692	-1.03363	1.76725	0.982098	-1.05619
103696096	-1.84963	-0.282021	-0.738238	-0.0116564	0.738346	0.568241	0.647551	-1.36333	-0.789033	1.11755	1.05701	0.905213
103696097	0.6649	0.492896	1.2128	-1.37619	-1.14909	-0.773336	0.98342	1.46731	0.612945	-0.611364	-0.776121	-0.748182
103696098	-0.498675	-0.865583	-0.0786319	-1.27675	-0.879779	-1.27681	1.23316	1.52456	1.3902	0.186084	0.237068	0.305163
103696099	-0.231234	-1.49323	1.33061	-0.17883	-0.548526	-1.17249	1.10725	1.0286	0.960044	-1.10549	-0.466771	0.770063
103696101	-0.457137	-0.258398	-0.81862	1.86878	1.44949	1.36297	-0.788192	-0.789237	-0.457203	-0.797282	-0.639554	0.32439
103696102	0.252855	0.814341	0.0292663	0.696139	0.652582	0.526053	-1.5047	-1.59745	-1.57121	0.166582	0.223048	1.3125
103696103	1.0982	0.898237	0.611367	0.269744	0.66364	-0.836668	-0.712579	0.482081	-2.51273	-0.0246747	-0.382772	0.446159
103696105	0.158759	0.812211	0.106008	1.63948	0.810212	0.826839	0.0612587	-0.157547	-1.44574	-1.51291	-1.36521	0.0666352
103696106	-0.776698	-0.866934	-0.480873	-0.853709	-1.35005	-0.741287	0.848721	0.695656	0.953392	1.07748	1.72754	-0.233227
103696108	-0.762406	-1.7668	-0.594734	0.404316	1.337	1.36044	-0.224233	0.912024	1.10276	-0.60603	-0.599318	-0.563026
103696109	0.615773	-0.204957	1.84164	0.603096	0.610231	1.03697	0.426521	-0.512628	-1.18714	-1.03547	-0.950949	-1.24309
103696110	0.668173	0.807655	2.11467	-0.79625	-1.15812	-0.610763	-1.12809	-0.0735319	-0.0441851	-0.59072	-0.343834	1.15499
103696112	0.12353	1.33103	0.0552379	-0.716771	0.297909	-1.23869	0.649231	-0.76838	0.942338	1.36432	-0.235139	-1.80461
103696113	1.15588	1.28291	1.12369	-0.870294	0.156235	-0.0349984	0.316959	0.274389	0.412986	-0.864262	-0.968042	-1.98545
103696115	-2.17305	-0.715064	0.0983142	0.665486	0.152327	0.273444	-0.14862	0.179644	-1.33092	1.45562	0.97307	0.569755
103696119	1.81422	1.06069	1.85437	-0.589343	-0.607245	-0.975595	-0.357079	-0.363467	-0.0823909	-0.566343	-0.897573	-0.290238
103696122	0.683172	-0.0779782	1.10757	-0.471229	-0.0411265	-0.252893	0.874753	1.01731	1.20444	-1.37104	-0.942897	-1.73008
103696123	0.958515	-1.00085	1.8797	-0.828417	-1.21265	-1.01325	-0.021493	0.870341	0.507661	0.321657	0.523477	-0.984698
103696124	0.804301	1.06703	0.523486	-0.390187	-1.02204	-1.17879	0.838017	1.16421	0.89094	-0.459048	-0.491326	-1.7466
103696125	0.516176	-1.33895	0.388121	0.887478	0.269338	0.539195	-0.594156	-0.106673	0.070154	-1.19889	-1.39981	1.96802
103696127	1.08561	0.337026	1.66894	-1.89559	-1.18955	-1.2307	0.159944	0.0457002	0.176909	0.026127	0.347184	0.468408
103696128	0.652458	1.58268	0.773345	0.270603	0.284967	0.586056	-1.74653	-1.41706	-0.924269	-0.453145	0.819562	-0.428674
103696129	-0.179732	0.959107	2.15345	0.294523	0.919764	-0.358406	-1.53253	-0.00936654	-1.23944	-0.159055	-0.225085	-0.623232
103696130	0.106201	0.484692	-1.10437	1.54027	0.488852	1.24316	-1.13565	1.01692	-0.479592	-0.485085	-1.60734	-0.0680574
103696131	-0.487188	-2.46804	0.343772	0.724593	0.831733	-0.534726	0.223947	1.05861	0.53628	0.0535238	0.738898	-1.02141
103696132	-0.696967	-0.396068	-0.693678	-0.308844	1.86175	2.1633	-0.683023	0.0100823	-0.681274	0.386366	-0.265875	-0.695768
103696133	-0.539553	1.27007	-0.976521	-0.690075	-0.964388	-0.659609	-0.722328	-0.000588511	-0.607844	1.70919	1.32377	0.857882
103696134	-0.864681	1.02058	-0.613511	0.578802	1.90283	0.341418	-1.10763	-0.40724	-1.59369	0.181548	0.845959	-0.284382
103696135	-1.02895	-0.398477	-1.08269	0.263863	-0.114328	0.252011	-0.205343	0.29552	0.982809	-1.22419	-0.157881	2.41766
103696136	-0.485187	-0.605239	-0.582794	-0.894185	-0.954232	-1.34782	1.79188	1.06971	1.30617	0.483439	-0.217324	0.435587
103696137	0.771303	0.25239	1.42221	1.2183	0.102204	0.775879	0.105189	0.117052	-0.797299	-1.28812	-0.943618	-1.73549
103696138	0.893047	-1.41958	-0.476188	0.136187	1.75387	1.08423	0.539842	-0.128316	0.333724	-1.56168	-0.290292	-0.864841
103696139	-1.22275	-0.49071	-0.354841	-1.27765	-0.283776	-0.80429	1.13585	1.21648	1.35071	0.602345	1.01639	-0.887747
103696140	-0.845549	-0.550409	0.0822399	-0.0422821	-0.842692	-1.16468	2.03094	1.14797	1.22088	-0.705864	-0.624075	0.293529
103696141	-1.41453	1.1771	-0.82484	0.813623	0.222477	0.873961	-0.801842	0.844645	-0.0872188	0.272642	0.773609	-1.84962
103696142	1.41838	0.552911	1.68876	-1.50967	-0.832725	-1.20284	0.502375	0.451335	0.331284	-0.584375	-0.700483	-0.114942
103696143	0.512872	2.03533	-0.319363	0.677174	1.48384	0.163476	-0.511964	-0.600912	-1.09086	-0.498672	-0.801944	-1.04898
103696144	0.69796	1.63183	0.596518	-0.132634	-0.303136	-0.381072	-1.51916	-1.3988	-1.00368	-0.0488483	0.58884	1.27218
103696146	-0.601982	-1.23233	-0.38128	-0.750928	-0.729996	-1.0442	0.85043	1.70003	1.40401	0.994924	-0.41277	0.204103
103696147	1.57899	1.79778	1.39297	-0.749353	-0.445919	-0.371471	-0.183138	-0.130012	-0.277674	-0.969493	-0.919686	-0.723003
103696148	-0.744456	-0.951191	-0.573539	0.705735	1.91983	1.08557	-0.525999	-0.348686	0.652773	-0.647615	-1.39125	0.818825
103696149	-0.0235423	-1.88061	-1.09674	0.285432	2.06724	0.543952	0.337709	0.193545	0.660179	-0.421784	0.225198	-0.890579
103696151	-0.477095	-0.456648	-0.526351	0.907006	1.06376	1.98129	-0.399254	0.44067	-0.594821	-0.0182679	0.00305657	-1.92335
103696152	-0.23279	1.75944	0.504202	-0.261468	-0.785155	-1.81277	-0.799843	-0.042332	-0.361412	0.98849	1.33765	-0.294008
103696154	-1.16094	-0.895184	-0.892025	-0.335367	-0.641452	-1.13686	0.752654	0.742153	0.665959	0.273642	0.554942	2.07248
103696155	-0.989139	-1.15989	0.617725	-0.461115	-0.964174	-1.09547	1.01221	1.6016	1.40513	-0.409659	-0.0260244	0.468802
103696156	-0.693661	-0.166925	-0.608796	-0.35165	-0.499234	-0.426237	-0.708291	-0.496688	-0.690652	1.9313	2.03958	0.671251
103696157	0.25488	-0.338542	0.496096	-0.0260277	-0.57648	0.536204	-0.741654	0.835682	-0.0887829	1.50014	0.61259	-2.4641
103696160	-0.297563	-2.26549	0.576389	-0.123932	0.140875	-0.58777	0.702886	0.594509	0.86691	-0.805797	-0.424955	1.62394
103696161	-0.22615	-0.706213	0.281733	-0.758022	-0.518621	-0.865722	1.65493	1.60469	1.32641	-0.441184	-0.12998	-1.22187
103696162	-0.921161	-0.340447	-0.916732	1.94466	0.943047	0.642641	-0.13568	-0.902899	-0.278465	-0.734316	-0.749459	1.44881
103696165	-1.37459	-1.21269	-1.22577	0.850263	1.15301	1.38989	-0.555601	0.488172	-0.373445	-0.555031	0.428217	0.987574
103696166	0.0538797	-1.19597	0.443617	-0.861163	0.0571442	-0.10319	1.39762	1.39103	1.40405	-1.14268	-0.271615	-1.17272
103696167	-1.24202	-0.366297	-0.592258	0.374041	1.78845	0.497831	0.168032	-1.58025	-0.493926	-0.581549	0.680607	1.34734
103696169	2.18319	-0.532585	1.21927	-1.04507	0.121855	0.333964	0.17714	-0.294078	-1.04627	-1.05357	-0.710272	0.64642
103696170	0.346356	0.892641	0.198047	0.694752	0.810374	0.729952	-1.46535	-1.754	-1.57231	0.113625	0.222771	0.783146
103696172	-0.478602	-1.3994	1.25327	0.0464584	0.797602	-0.918467	0.996437	0.928154	0.997206	-1.58638	-0.628166	-0.00811628
103696174	0.527289	1.19795	0.31881	0.428018	0.252318	1.99087	-1.22327	-1.23075	-0.85175	-1.04912	-0.370746	0.0103789
103696175	1.06392	0.883883	1.18999	0.316629	-0.224158	0.519142	0.159487	0.18066	0.0276819	-1.98079	-1.77042	-0.366019
103696181	0.750336	0.766352	1.54272	0.456475	1.34114	0.329848	-0.110253	-0.633009	-1.15846	-1.09605	-1.06627	-1.12283
103696182	-1.54152	0.903166	-0.558749	1.87153	-0.329329	0.264396	-0.753608	-0.418962	-0.34872	-0.32294	-0.403218	1.63795
[truncated: 23,189 more rows]

## Sheet: SALT vs. CTRL
Entrez_ID	baseMean	log2FoldChange	lfcSE	stat	pvalue	padj	Type	Gene_Symbol	Protein_ID	Product
[truncated: 1,733 more rows]

[truncated: 3 more sheets: FUNGUS vs. CTRL, FUNGUS + SALT vs. CTRL, SALT vs. CTRL No.S3]
